# Supplementary material for: KvarQ: targeted and direct variant calling from fastq reads of bacterial genomes
Source: BMC Genomics. 2014 Oct 9;15(1):881. doi: 10.1186/1471-2164-15-881 (PMC4197298; doi:10.1186/1471-2164-15-881)
Supplement: Supplementary file 1 — Additional file 1: List of SNPs used as markers for phylogenetic classification of MTBC, and drug resistance markers used in this study. (XLSX 13 KB) [file 12864_2014_6542_MOESM1_ESM.xlsx]

## Sheet: PHYLO
PHYLOGENETIC_LINEAGE	POSITION_GENOME_H37Rv	ANCESTRAL_ALLELE	MUTANT_ALLELE	REFERENCE
Lineage 1	3920109	G	T	Comas et al., PLoS ONE 2009 or Stucki et al., PLoS ONE 2012 or unpublished
Lineage 1	3597682	C	T	Comas et al., PLoS ONE 2009 or Stucki et al., PLoS ONE 2012 or unpublished
Lineage 1	1590555	C	T	Comas et al., PLoS ONE 2009 or Stucki et al., PLoS ONE 2012 or unpublished
Lineage 2	1834177	A	C	Comas et al., PLoS ONE 2009 or Stucki et al., PLoS ONE 2012 or unpublished
Lineage 2	3304966	G	A	Comas et al., PLoS ONE 2009 or Stucki et al., PLoS ONE 2012 or unpublished
Lineage 2	2711722	T	G	Comas et al., PLoS ONE 2009 or Stucki et al., PLoS ONE 2012 or unpublished
Lineage 3	301341	C	A	Comas et al., PLoS ONE 2009 or Stucki et al., PLoS ONE 2012 or unpublished
Lineage 3	4266647	A	G	Comas et al., PLoS ONE 2009 or Stucki et al., PLoS ONE 2012 or unpublished
Lineage 3	157129	C	T	Comas et al., PLoS ONE 2009 or Stucki et al., PLoS ONE 2012 or unpublished
Lineage 4	3326554	C	A	Comas et al., PLoS ONE 2009 or Stucki et al., PLoS ONE 2012 or unpublished
Lineage 4	2154724	A	C	Comas et al., PLoS ONE 2009 or Stucki et al., PLoS ONE 2012 or unpublished
Lineage 4	648856	C	T	Comas et al., PLoS ONE 2009 or Stucki et al., PLoS ONE 2012 or unpublished
Lineage 5	1377185	C	G	Comas et al., PLoS ONE 2009 or Stucki et al., PLoS ONE 2012 or unpublished
Lineage 5	801959	C	T	Comas et al., PLoS ONE 2009 or Stucki et al., PLoS ONE 2012 or unpublished
Lineage 5	2859147	C	T	Comas et al., PLoS ONE 2009 or Stucki et al., PLoS ONE 2012 or unpublished
Lineage 6	2427828	G	C	Comas et al., PLoS ONE 2009 or Stucki et al., PLoS ONE 2012 or unpublished
Lineage 6	378404	G	A	Comas et al., PLoS ONE 2009 or Stucki et al., PLoS ONE 2012 or unpublished
Lineage 6	4269522	G	A	Comas et al., PLoS ONE 2009 or Stucki et al., PLoS ONE 2012 or unpublished
Lineage 7	14806	T	C	Comas et al., PLoS ONE 2009 or Stucki et al., PLoS ONE 2012 or unpublished
Lineage 7	1663221	T	G	Comas et al., PLoS ONE 2009 or Stucki et al., PLoS ONE 2012 or unpublished
Lineage 7	497126	G	A	Comas et al., PLoS ONE 2009 or Stucki et al., PLoS ONE 2012 or unpublished
animal associated MTBC (M. bovis / M. caprae)	3480645	T	G	Comas et al., PLoS ONE 2009 or Stucki et al., PLoS ONE 2012 or unpublished
animal associated MTBC (M. bovis / M. caprae)	1427476	C	T	Comas et al., PLoS ONE 2009 or Stucki et al., PLoS ONE 2012 or unpublished
animal associated MTBC (M. bovis / M. caprae)	3624593	C	T	Comas et al., PLoS ONE 2009 or Stucki et al., PLoS ONE 2012 or unpublished
Beijing sublineage of Lineage 2	2112832	A	C	Comas et al., PLoS ONE 2009 or Stucki et al., PLoS ONE 2012 or unpublished
Beijing sublineage of Lineage 2	3587446	G	A	Comas et al., PLoS ONE 2009 or Stucki et al., PLoS ONE 2012 or unpublished
Beijing sublineage of Lineage 2	1849051	C	T	Comas et al., PLoS ONE 2009 or Stucki et al., PLoS ONE 2012 or unpublished

## Sheet: DR
RESISTANCE_TO_DRUG	DESCRIPTION	POSITION_GENOME_H37Rv	ANCESTRAL_ALLELE	MUTANT_ALLELE	CODON_OR_BASE_CHANGE	REFERENCE
Isoniazid resistance	katG codon 315	2155167	G	T	S315 = GCT on + strand (S=AGC on – strand)	Ramaswamy et al., Tuber Lung Dis 1998 / TBDReamDB
Isoniazid resistance	katG codon 315	2155167	G	C	S315 = GCT on + strand (S=AGC on – strand)	Ramaswamy et al., Tuber Lung Dis 1998 / TBDReamDB
Isoniazid resistance	katG codon 315	2155168	C	A	S315 = GCT on + strand (S=AGC on – strand)	Ramaswamy et al., Tuber Lung Dis 1998 / TBDReamDB
Isoniazid resistance	katG codon 315	2155168	C	T	S315 = GCT on + strand (S=AGC on – strand)	Ramaswamy et al., Tuber Lung Dis 1998 / TBDReamDB
Isoniazid resistance	katG codon 315	2155168	C	G	S315 = GCT on + strand (S=AGC on – strand)	Ramaswamy et al., Tuber Lung Dis 1998 / TBDReamDB
Isoniazid resistance	katG codon 315	2155169	T	A	S315 = GCT on + strand (S=AGC on – strand)	Ramaswamy et al., Tuber Lung Dis 1998 / TBDReamDB
Isoniazid resistance	katG codon 315	2155169	T	C	S315 = GCT on + strand (S=AGC on – strand)	Ramaswamy et al., Tuber Lung Dis 1998 / TBDReamDB
Isoniazid resistance	katG codon 315	2155169	T	G	S315 = GCT on + strand (S=AGC on – strand)	Ramaswamy et al., Tuber Lung Dis 1998 / TBDReamDB
Isoniazid resistance	InhA promoter region -8	1673432	T	A		TBDReamDB
Isoniazid resistance	InhA promoter region -8	1673432	T	C		TBDReamDB
Isoniazid resistance	InhA promoter region -15	1673425	C	T		TBDReamDB
Rifampicin resistance	non-synonymous mutation in rpoB "RRDR", Rifampicin Resistance Determining Region	761082 – 761162	GGCACCAGCCAGCTGAGCCAATTCATGGACCAGAACAACCCGCTGTCGGGGTTGACCCACAAGCGCCGACTGTCGGCGCTG		426 – 452 (E. coli 507 - 533)	Ramaswamy et al., Tuber Lung Dis 1998 / TBDReamDB
Rifampicin resistance compensatory mutation	rpoA compensatory mutation for RIFr	3877949	T	C	T187A	Comas et al., Nat Gen 2012
Rifampicin resistance compensatory mutation	rpoA compensatory mutation for RIFr	3877949	T	G	T187P	Comas et al., Nat Gen 2012
Rifampicin resistance compensatory mutation	rpoA compensatory mutation for RIFr	3877960	A	G	V183A	Comas et al., Nat Gen 2012
Rifampicin resistance compensatory mutation	rpoA compensatory mutation for RIFr	3877960	A	C	V183G	Comas et al., Nat Gen 2012
Rifampicin resistance compensatory mutation	rpoC compensatory mutation for RIFr	764669	C	G	P434A	Comas et al., Nat Gen 2012
Rifampicin resistance compensatory mutation	rpoC compensatory mutation for RIFr	764670	C	G	P434R	Comas et al., Nat Gen 2012
Rifampicin resistance compensatory mutation	rpoC compensatory mutation for RIFr	764817	T	C	V483A	Comas et al., Nat Gen 2012
Rifampicin resistance compensatory mutation	rpoC compensatory mutation for RIFr	764817	T	G	V483G	Comas et al., Nat Gen 2012
Rifampicin resistance compensatory mutation	rpoC compensatory mutation for RIFr	764819	T	G	W484G	Comas et al., Nat Gen 2012
Rifampicin resistance compensatory mutation	rpoC compensatory mutation for RIFr	764822	T	A	D485N	Comas et al., Nat Gen 2012
Rifampicin resistance compensatory mutation	rpoC compensatory mutation for RIFr	764822	T	C	D485H	Comas et al., Nat Gen 2012
Rifampicin resistance compensatory mutation	rpoC compensatory mutation for RIFr	764840	A	G	I491V	Comas et al., Nat Gen 2012
Rifampicin resistance compensatory mutation	rpoC compensatory mutation for RIFr	764841	T	C	I491T	Comas et al., Nat Gen 2012
Rifampicin resistance compensatory mutation	rpoC compensatory mutation for RIFr	764918	G	C	V517L	Comas et al., Nat Gen 2012
Rifampicin resistance compensatory mutation	rpoC compensatory mutation for RIFr	765462	A	G	N698S	Comas et al., Nat Gen 2012
Rifampicin resistance compensatory mutation	rpoC compensatory mutation for RIFr	765463	C	G	N698K	Comas et al., Nat Gen 2012
Fluoroquinolone resistance (Ofloxacin, Moxifloxacin, Levofloxacin, Gatifloxacin)	non-synonymous mutation in gyrA “QRDR”: Quinolone Resistance Determining Region	7521 – 7583	gcccggtcggttgccgagaccatgggcaactaccacccgcacggcgacgcgtcgatctacgac		74 - 94	Sun et al., Antimicr Agents 2008 / TBDReamDB
Fluoroquinolone resistance (Ofloxacin, Moxifloxacin, Levofloxacin, Gatifloxacin)	non-QRDR gyrA mutation	7606	C	A	102 P>	TBDReamDB
Fluoroquinolone resistance (Ofloxacin, Moxifloxacin, Levofloxacin, Gatifloxacin)	non-QRDR gyrA mutation	7677	G	A	126 A> R	TBDReamDB
Fluoroquinolone resistance (Ofloxacin, Moxifloxacin, Levofloxacin, Gatifloxacin)	non-QRDR gyrA mutation	7678	C	G	126 A> R	TBDReamDB
Fluoroquinolone resistance (Ofloxacin, Moxifloxacin, Levofloxacin, Gatifloxacin)	gyrB codon 510 mutation	6767	G	A	510 AAC>GAC	TBDReamDB
Fluoroquinolone resistance (Ofloxacin, Moxifloxacin, Levofloxacin, Gatifloxacin)	gyrB codon 510 mutation	6768	G	A	510 AAC>GAC	TBDReamDB
Streptomycin resistance	rpsL mutation	781687	A	G	K43R	TBDReamDB
Streptomycin resistance	rpsL mutation	781822	A	C	K88T	TBDReamDB
Streptomycin resistance	rpsL mutation	781822	A	T	K88R	TBDReamDB
Streptomycin resistance	rpsL mutation	781822	A	G	K88?	TBDReamDB
Streptomycin resistance	rrs mutation	1472337	C	A	491	TBDReamDB
Streptomycin resistance	rrs mutation	1472337	C	G	491	TBDReamDB
Streptomycin resistance	rrs mutation	1472337	C	T	491	TBDReamDB
Streptomycin resistance	rrs mutation	1472358	C	A	512	TBDReamDB
Streptomycin resistance	rrs mutation	1472358	C	G	512	TBDReamDB
Streptomycin resistance	rrs mutation	1472358	C	T	512	TBDReamDB
Streptomycin resistance	rrs mutation	1472359	A	C	513	TBDReamDB
Streptomycin resistance	rrs mutation	1472359	A	G	513	TBDReamDB
Streptomycin resistance	rrs mutation	1472359	A	T	513	TBDReamDB
Streptomycin resistance	rrs mutation	1472362	C	A	516	TBDReamDB
Streptomycin resistance	rrs mutation	1472362	C	G	516	TBDReamDB
Streptomycin resistance	rrs mutation	1472362	C	T	516	TBDReamDB
Streptomycin resistance	rrs mutation	1472752	A	C	906	TBDReamDB
Streptomycin resistance	rrs mutation	1472752	A	G	906	TBDReamDB
Streptomycin resistance	rrs mutation	1472752	A	T	906	TBDReamDB
Kanamycin and Amikacin resistance	rrs mutation	1473246	A	C	1401	TBDReamDB
Kanamycin and Amikacin resistance	rrs mutation	1473246	A	G	1401	TBDReamDB
Kanamycin and Amikacin resistance	rrs mutation	1473246	A	T	1401	TBDReamDB
Kanamycin and Amikacin resistance	rrs mutation	1473247	C	A	1402	TBDReamDB
Kanamycin and Amikacin resistance	rrs mutation	1473247	C	G	1402	TBDReamDB
Kanamycin and Amikacin resistance	rrs mutation	1473247	C	T	1402	TBDReamDB
Ethambutol resistance	embB mutation	4247429	A	G	M306V	TBDReamDB
Ethambutol resistance	embB mutation	4247431	G	A	M306I	TBDReamDB
Ethambutol resistance	embB mutation	4247431	G	T	M306I	TBDReamDB
Ethambutol resistance	embB mutation	4247431	G	C	M306I	TBDReamDB
Ethambutol resistance	embB mutation	4247429	A	C	M306L	TBDReamDB
Ethambutol resistance	embB mutation	4247730	G	C	G406A	TBDReamDB
Ethambutol resistance	embB mutation	4248003	A	G	Q497R	TBDReamDB
