# Supplementary material for: KvarQ: targeted and direct variant calling from fastq reads of bacterial genomes
Source: BMC Genomics. 2014 Oct 9;15(1):881. doi: 10.1186/1471-2164-15-881 (PMC4197298; doi:10.1186/1471-2164-15-881)
Supplement: Supplementary file 2 — Additional file 2: List of fastq files used in this study including KvarQ results and additional information. (XLSX 151 KB) [file 12864_2014_6542_MOESM2_ESM.xlsx]

## Sheet: Sheet1
FASTQ	GENOME_NAME	PE_SE	SOURCE	KVARQ_PARAMETERS	KVARQ_SCANTIME_SEC	FASTQ_FILESIZE_MB	READLENGTH	RECORDS_PARSED_BY_KVARQ	KVARQ_PHYLOGENETIC-LINEAGE	RESISTANCE_KVARQ	COMPARISON_BWA_PIPELINE	COMPARISON_PHYLOGENY	PREVIOUS_PHYLOGENETIC_INFORMATION	COMPARISON_DRUG_RESISTANCE	RESISTANCE_BWA_PIPELINE	TEST_SET_WALKER_ET_AL	COMMENTS
ERR023729_1.fastq	ERR023729	PE	ERP000111; Bryant et al., BMC Genomics 2013; doi:10.1186/1471-2334-13-110	default	38	303.11	108	1130211	lineage 4	[]			n.a.
ERR023730_1.fastq	ERR023730	PE	ERP000111; Bryant et al., BMC Genomics 2013; doi:10.1186/1471-2334-13-110	default	21	162.57	108	604350	lineage 4	[u'remark: low coverage (RRDR below 10x)']			n.a.				Filesize low
ERR023731_1.fastq	ERR023731	PE	ERP000111; Bryant et al., BMC Genomics 2013; doi:10.1186/1471-2334-13-110	default	46	370.99	108	1377268	lineage 4	[]			n.a.
ERR023732_1.fastq	ERR023732	PE	ERP000111; Bryant et al., BMC Genomics 2013; doi:10.1186/1471-2334-13-110	default	41	322.66	108	1198390	lineage 4	[]			n.a.
ERR023733_1.fastq	ERR023733	PE	ERP000111; Bryant et al., BMC Genomics 2013; doi:10.1186/1471-2334-13-110	default	21	157.95	108	589389	lineage 4	[u'remark: low coverage (RRDR below 10x)']			n.a.				Filesize low
ERR023734_1.fastq	ERR023734	PE	ERP000111; Bryant et al., BMC Genomics 2013; doi:10.1186/1471-2334-13-110	default	23	181.55	108	677405	lineage 4	[]			n.a.
ERR023735_1.fastq	ERR023735	PE	ERP000111; Bryant et al., BMC Genomics 2013; doi:10.1186/1471-2334-13-110	default	19	148.08	108	552581	lineage 4	[u'remark: low coverage (RRDR below 10x)']			n.a.				Filesize low
ERR023736_1.fastq	ERR023736	PE	ERP000111; Bryant et al., BMC Genomics 2013; doi:10.1186/1471-2334-13-110	default	24	191.98	108	716295	lineage 4	[]			n.a.
ERR023737_1.fastq	ERR023737	PE	ERP000111; Bryant et al., BMC Genomics 2013; doi:10.1186/1471-2334-13-110	default	30	235.07	108	876962	lineage 4	[]			n.a.
ERR023738_1.fastq	ERR023738	PE	ERP000111; Bryant et al., BMC Genomics 2013; doi:10.1186/1471-2334-13-110	default	33	268.13	108	1000249	lineage 4	[]			n.a.
ERR023739_1.fastq	ERR023739	PE	ERP000111; Bryant et al., BMC Genomics 2013; doi:10.1186/1471-2334-13-110	default	40	321.43	108	1198286	lineage 4	[]			n.a.
ERR023740_1.fastq	ERR023740	PE	ERP000111; Bryant et al., BMC Genomics 2013; doi:10.1186/1471-2334-13-110	default	33	268.79	108	1002696	lineage 4	[u'remark: low coverage (RRDR below 10x)']			n.a.				Filesize low
ERR023742_1.fastq	ERR023742	PE	ERP000111; Bryant et al., BMC Genomics 2013; doi:10.1186/1471-2334-13-110	default	70	756.48	108	2824678	lineage 3	[]			n.a.
ERR023745_1.fastq	ERR023745	PE	ERP000111; Bryant et al., BMC Genomics 2013; doi:10.1186/1471-2334-13-110	default	74	853.14	108	3185061	lineage 3	[]			n.a.
ERR028608_1.fastq	ERR028608	PE	ERP000111; Bryant et al., BMC Genomics 2013; doi:10.1186/1471-2334-13-110	default	101	817.96	76	3972187	lineage 4	[u'Fluoroquinolones resistance (QRDR) [7582AG=gyrA.D94G]']			n.a.
ERR028609_1.fastq	ERR028609	PE	ERP000111; Bryant et al., BMC Genomics 2013; doi:10.1186/1471-2334-13-110	default	80	655.98	76	3186706	lineage 2/beijing sublineage	[u'Streptomycin resistance::SNP781687AG=rpsL.K43R', u'Isoniazid resistance [2155168CG=katG.S315T]']			n.a.
ERR028614_1.fastq	ERR028614	PE	ERP000111; Bryant et al., BMC Genomics 2013; doi:10.1186/1471-2334-13-110	default	17	132.24	76	648143	lineage 4	[u'Streptomycin resistance::SNP1472362CT=rrs.R173C', u'remark: low coverage (RRDR below 10x)']			n.a.				Filesize low
ERR028615_1.fastq	ERR028615	PE	ERP000111; Bryant et al., BMC Genomics 2013; doi:10.1186/1471-2334-13-110	default	87	712.73	76	3478781	lineage 4	[]			n.a.
ERR028616_1.fastq	ERR028616	PE	ERP000111; Bryant et al., BMC Genomics 2013; doi:10.1186/1471-2334-13-110	default	80	658.06	76	3212348	lineage 4	[]			n.a.
ERR028617_1.fastq	ERR028617	PE	ERP000111; Bryant et al., BMC Genomics 2013; doi:10.1186/1471-2334-13-110	default	103	841.99	76	4108713	lineage 4	[]			n.a.
ERR028619_1.fastq	ERR028619	PE	ERP000111; Bryant et al., BMC Genomics 2013; doi:10.1186/1471-2334-13-110	default	68	542.91	76	2651138	lineage 2/beijing sublineage	[u'Streptomycin resistance::SNP781687AG=rpsL.K43R', u'Ethambutol resistance::SNP4247429AG=embB.M306V', u'Isoniazid resistance [2155168CG=katG.S315T]', u'Rifampicin resistance (RRDR) [761155CT=rpoB.S450L]']			n.a.
ERR028620_1.fastq	ERR028620	PE	ERP000111; Bryant et al., BMC Genomics 2013; doi:10.1186/1471-2334-13-110	default	102	826.61	76	4014056	lineage 4	[]			n.a.
ERR028621_1.fastq	ERR028621	PE	ERP000111; Bryant et al., BMC Genomics 2013; doi:10.1186/1471-2334-13-110	default	65	526.45	76	2558489	lineage 4	[]			n.a.
ERR028622_1.fastq	ERR028622	PE	ERP000111; Bryant et al., BMC Genomics 2013; doi:10.1186/1471-2334-13-110	default	82	660.65	76	3224903	lineage 4	[]			n.a.
ERR028623_1.fastq	ERR028623	PE	ERP000111; Bryant et al., BMC Genomics 2013; doi:10.1186/1471-2334-13-110	default	79	637.73	76	3113234	lineage 2/beijing sublineage	[u'Streptomycin resistance::SNP781822AG=rpsL.K88R', u'Isoniazid resistance [2155168CG=katG.S315T]']			n.a.
ERR028624_1.fastq	ERR028624	PE	ERP000111; Bryant et al., BMC Genomics 2013; doi:10.1186/1471-2334-13-110	default	112	911.69	76	4448278	lineage 4	[]			n.a.
ERR028625_1.fastq	ERR028625	PE	ERP000111; Bryant et al., BMC Genomics 2013; doi:10.1186/1471-2334-13-110	default	63	511.39	76	2497544	lineage 4	[]			n.a.
ERR028626_1.fastq	ERR028626	PE	ERP000111; Bryant et al., BMC Genomics 2013; doi:10.1186/1471-2334-13-110	default	73	594.75	76	2903770	lineage 4	[]			n.a.
ERR028627_1.fastq	ERR028627	PE	ERP000111; Bryant et al., BMC Genomics 2013; doi:10.1186/1471-2334-13-110	default	110	890.36	76	4344427	lineage 4	[]			n.a.
ERR028628_1.fastq	ERR028628	PE	ERP000111; Bryant et al., BMC Genomics 2013; doi:10.1186/1471-2334-13-110	default	123	997.64	76	4867112	lineage 4	[u'Streptomycin resistance::SNP1472337CT=rrs.S164S']			n.a.
ERR028629_1.fastq	ERR028629	PE	ERP000111; Bryant et al., BMC Genomics 2013; doi:10.1186/1471-2334-13-110	default	102	833.18	76	4065734	lineage 4	[]			n.a.
ERR029201_1.fastq	ERR029201	PE	ERP000111; Bryant et al., BMC Genomics 2013; doi:10.1186/1471-2334-13-110	default	123	999.73	76	4877687	lineage 4	[]			n.a.
ERR029202_1.fastq	ERR029202	PE	ERP000111; Bryant et al., BMC Genomics 2013; doi:10.1186/1471-2334-13-110	default	97	810.25	76	3935071	lineage 4	[]			n.a.
ERR029203_1.fastq	ERR029203	PE	ERP000111; Bryant et al., BMC Genomics 2013; doi:10.1186/1471-2334-13-110	default	104	874.58	76	4247069	lineage 2/beijing sublineage	[]			n.a.
ERR029204_1.fastq	ERR029204	PE	ERP000111; Bryant et al., BMC Genomics 2013; doi:10.1186/1471-2334-13-110	default	121	1004.46	76	4900763	lineage 4	[u'Streptomycin resistance::SNP1472359AC=rrs.S172R', u'Isoniazid resistance [2155168CG=katG.S315T]']			n.a.
ERR029205_1.fastq	ERR029205	PE	ERP000111; Bryant et al., BMC Genomics 2013; doi:10.1186/1471-2334-13-110	default	120	993.29	76	4846326	lineage 2/beijing sublineage	[]			n.a.
ERR029206_1.fastq	ERR029206	PE	ERP000111; Bryant et al., BMC Genomics 2013; doi:10.1186/1471-2334-13-110	default	103	851.48	76	4155152	lineage 2/beijing sublineage	[]			n.a.
ERR029207_1.fastq	ERR029207	PE	ERP000111; Bryant et al., BMC Genomics 2013; doi:10.1186/1471-2334-13-110	default	94	786.71	76	3839483	lineage 2/beijing sublineage	[]			n.a.
ERR029208_1.fastq	ERR029208	PE	ERP000111; Bryant et al., BMC Genomics 2013; doi:10.1186/1471-2334-13-110	default	0	0.06	76	303	? -- low coverage (median below 10x)	[u'remark: low coverage (RRDR below 10x)']			n.a.
ERR029209_1.fastq	ERR029209	PE	ERP000111; Bryant et al., BMC Genomics 2013; doi:10.1186/1471-2334-13-110	default	89	744.91	76	3635822	lineage 2/beijing sublineage	[u'Streptomycin resistance::SNP781687AG=rpsL.K43R', u'Ethambutol resistance::SNP4247429AG=embB.M306V', u'Isoniazid resistance [2155168CG=katG.S315T]', u'Rifampicin resistance (RRDR) [761155CT=rpoB.S450L]']			n.a.
ERR029210_1.fastq	ERR029210	PE	ERP000111; Bryant et al., BMC Genomics 2013; doi:10.1186/1471-2334-13-110	default	101	841.77	76	4107836	lineage 2/beijing sublineage	[u'Streptomycin resistance::SNP781687AG=rpsL.K43R', u'Streptomycin resistance::SNP1472362CT=rrs.R173C', u'Ethambutol resistance::SNP4247429AG=embB.M306V', u'Isoniazid resistance [2155168CG=katG.S315T]', u'Rifampicin resistance (RRDR) [761155CT=rpoB.S450L]']			n.a.
ERR029211_1.fastq	ERR029211	PE	ERP000111; Bryant et al., BMC Genomics 2013; doi:10.1186/1471-2334-13-110	default	96	795.67	76	3883204	lineage 4	[]			n.a.
ERR257880_1.fastq	ERR257880	PE	ERP000111; Bryant et al., BMC Genomics 2013; doi:10.1186/1471-2334-13-110	default	28	192.96	108	782128	lineage 4	[u'remark: low coverage (RRDR below 10x)']			n.a.				Filesize low
ERR257881_1.fastq	ERR257881	PE	ERP000111; Bryant et al., BMC Genomics 2013; doi:10.1186/1471-2334-13-110	default	17	120.46	108	488593	lineage 4	[u'remark: low coverage (RRDR below 10x)']			n.a.				Filesize low
ERR257882_1.fastq	ERR257882	PE	ERP000111; Bryant et al., BMC Genomics 2013; doi:10.1186/1471-2334-13-110	default	11	78.29	108	317883	lineage 4 -- low coverage (median below 10x)	[u'remark: low coverage (RRDR below 10x)']			n.a.				Filesize low
ERR257883_1.fastq	ERR257883	PE	ERP000111; Bryant et al., BMC Genomics 2013; doi:10.1186/1471-2334-13-110	default	14	101.52	108	411896	lineage 4 -- low coverage (median below 10x)	[u'remark: low coverage (RRDR below 10x)']			n.a.				Filesize low
ERR257884_1.fastq	ERR257884	PE	ERP000111; Bryant et al., BMC Genomics 2013; doi:10.1186/1471-2334-13-110	default	15	107.57	108	436416	lineage 4 -- low coverage (median below 10x)	[u'Isoniazid resistance::SNP1673425CT=?', u'remark: low coverage (RRDR below 10x)']			n.a.				Filesize low
ERR257885_1.fastq	ERR257885	PE	ERP000111; Bryant et al., BMC Genomics 2013; doi:10.1186/1471-2334-13-110	default	10	75.72	108	307474	lineage 4 -- low coverage (median below 10x)	[u'Isoniazid resistance::SNP1673425CT=?', u'remark: low coverage (RRDR below 10x)']			n.a.				Filesize low
ERR257886_1.fastq	ERR257886	PE	ERP000111; Bryant et al., BMC Genomics 2013; doi:10.1186/1471-2334-13-110	default	18	128.45	108	520925	lineage 4	[u'Isoniazid resistance::SNP1673425CT=?', u'remark: low coverage (RRDR below 10x)']			n.a.				Filesize low
ERR257887_1.fastq	ERR257887	PE	ERP000111; Bryant et al., BMC Genomics 2013; doi:10.1186/1471-2334-13-110	default	12	88.70	108	359990	lineage 4 -- low coverage (median below 10x)	[u'Isoniazid resistance::SNP1673425CT=?', u'remark: low coverage (RRDR below 10x)']			n.a.				Filesize low
ERR257888_1.fastq	ERR257888	PE	ERP000111; Bryant et al., BMC Genomics 2013; doi:10.1186/1471-2334-13-110	default	15	108.29	108	439337	lineage 3 -- low coverage (median below 10x)	[u'remark: low coverage (RRDR below 10x)']			n.a.				Filesize low
ERR257889_1.fastq	ERR257889	PE	ERP000111; Bryant et al., BMC Genomics 2013; doi:10.1186/1471-2334-13-110	default	18	124.73	108	505863	lineage 3	[u'remark: low coverage (RRDR below 10x)']			n.a.				Filesize low
ERR257890_1.fastq	ERR257890	PE	ERP000111; Bryant et al., BMC Genomics 2013; doi:10.1186/1471-2334-13-110	default	13	92.13	108	373888	lineage 3 -- low coverage (median below 10x)	[u'remark: low coverage (RRDR below 10x)']			n.a.				Filesize low
ERR025833_1.fastq	ERR025833	PE	ERP000276; Walker et al., Lancet Infectious Diseases 2013; doi:10.1016/S0140-6736(08)61345-477	default	61	593.83	108	2210188	lineage 3	[]			n.a.			1
ERR025834_1.fastq	ERR025834	PE	ERP000276; Walker et al., Lancet Infectious Diseases 2013; doi:10.1016/S0140-6736(08)61345-477	default	51	487.11	108	1813719	lineage 3	[]			n.a.			1
ERR025835_1.fastq	ERR025835	PE	ERP000276; Walker et al., Lancet Infectious Diseases 2013; doi:10.1016/S0140-6736(08)61345-477	default	53	524.89	108	1954058	lineage 3	[]			n.a.			1
ERR025836_1.fastq	ERR025836	PE	ERP000276; Walker et al., Lancet Infectious Diseases 2013; doi:10.1016/S0140-6736(08)61345-477	default	47	453.53	108	1688985	lineage 3	[]			n.a.			1
ERR025837_1.fastq	ERR025837	PE	ERP000276; Walker et al., Lancet Infectious Diseases 2013; doi:10.1016/S0140-6736(08)61345-477	default	56	544.03	108	2025138	lineage 4	[]			n.a.			1
ERR025838_1.fastq	ERR025838	PE	ERP000276; Walker et al., Lancet Infectious Diseases 2013; doi:10.1016/S0140-6736(08)61345-477	default	40	391.70	108	1459294	lineage 4	[]			n.a.			1
ERR025839_1.fastq	ERR025839	PE	ERP000276; Walker et al., Lancet Infectious Diseases 2013; doi:10.1016/S0140-6736(08)61345-477	default	40	390.99	108	1456675	lineage 2/beijing sublineage	[]			n.a.			1
ERR025840_1.fastq	ERR025840	PE	ERP000276; Walker et al., Lancet Infectious Diseases 2013; doi:10.1016/S0140-6736(08)61345-477	default	51	495.35	108	1844337	lineage 2/beijing sublineage	[]			n.a.			1
ERR025842_1.fastq	ERR025842	PE	ERP000276; Walker et al., Lancet Infectious Diseases 2013; doi:10.1016/S0140-6736(08)61345-477	default	91	935.64	108	3479946	lineage 4	[]			n.a.			1
ERR025843_1.fastq	ERR025843	PE	ERP000276; Walker et al., Lancet Infectious Diseases 2013; doi:10.1016/S0140-6736(08)61345-477	default	83	847.82	108	3153692	lineage 4	[]			n.a.			1
ERR025844_1.fastq	ERR025844	PE	ERP000276; Walker et al., Lancet Infectious Diseases 2013; doi:10.1016/S0140-6736(08)61345-477	default	89	916.58	108	3409127	lineage 4	[]			n.a.			1
ERR025845_1.fastq	ERR025845	PE	ERP000276; Walker et al., Lancet Infectious Diseases 2013; doi:10.1016/S0140-6736(08)61345-477	default	105	1039.10	108	3864304	lineage 4	[u'Streptomycin resistance::SNP781687AG=rpsL.K43R', u'Streptomycin resistance::SNP1472337CT=rrs.S164S', u'Isoniazid resistance [2155168CG=katG.S315T]', u'Rifampicin resistance (RRDR) [761155CT=rpoB.S450L]']			n.a.
ERR025846_1.fastq	ERR025846	PE	ERP000276; Walker et al., Lancet Infectious Diseases 2013; doi:10.1016/S0140-6736(08)61345-477	default	97	971.43	108	3612895	lineage 4	[]			n.a.			1
ERR025847_1.fastq	ERR025847	PE	ERP000276; Walker et al., Lancet Infectious Diseases 2013; doi:10.1016/S0140-6736(08)61345-477	default	63	649.02	108	2415163	lineage 4	[]			n.a.			1
ERR025848_1.fastq	ERR025848	PE	ERP000276; Walker et al., Lancet Infectious Diseases 2013; doi:10.1016/S0140-6736(08)61345-477	default	69	701.70	108	2610908	lineage 4	[]			n.a.			1
ERR038253_1.fastq	ERR038253	PE	ERP000276; Walker et al., Lancet Infectious Diseases 2013; doi:10.1016/S0140-6736(08)61345-477	default	123	1081.67	75	5255088	lineage 4	[]			n.a.			1
ERR038254_1.fastq	ERR038254	PE	ERP000276; Walker et al., Lancet Infectious Diseases 2013; doi:10.1016/S0140-6736(08)61345-477	default	153	1344.63	75	6531268	lineage 4	[]			n.a.			1
ERR038255_1.fastq	ERR038255	PE	ERP000276; Walker et al., Lancet Infectious Diseases 2013; doi:10.1016/S0140-6736(08)61345-477	default	169	1457.37	75	7078450	lineage 4	[]			n.a.			1
ERR038256_1.fastq	ERR038256	PE	ERP000276; Walker et al., Lancet Infectious Diseases 2013; doi:10.1016/S0140-6736(08)61345-477	default	211	1838.50	75	8928186	lineage 4	[]			n.a.			1
ERR038257_1.fastq	ERR038257	PE	ERP000276; Walker et al., Lancet Infectious Diseases 2013; doi:10.1016/S0140-6736(08)61345-477	default	167	1461.85	75	7100137	lineage 4	[]			n.a.			1
ERR038258_1.fastq	ERR038258	PE	ERP000276; Walker et al., Lancet Infectious Diseases 2013; doi:10.1016/S0140-6736(08)61345-477	default	133	1181.51	75	5739619	lineage 1	[]			n.a.			1
ERR038259_1.fastq	ERR038259	PE	ERP000276; Walker et al., Lancet Infectious Diseases 2013; doi:10.1016/S0140-6736(08)61345-477	default	152	1351.98	75	6567002	lineage 1	[]			n.a.			1
ERR038260_1.fastq	ERR038260	PE	ERP000276; Walker et al., Lancet Infectious Diseases 2013; doi:10.1016/S0140-6736(08)61345-477	default	214	1895.07	75	9202804	lineage 3	[]			n.a.			1
ERR038261_1.fastq	ERR038261	PE	ERP000276; Walker et al., Lancet Infectious Diseases 2013; doi:10.1016/S0140-6736(08)61345-477	default	111	987.02	75	4795682	lineage 3	[]			n.a.			1
ERR038262_1.fastq	ERR038262	PE	ERP000276; Walker et al., Lancet Infectious Diseases 2013; doi:10.1016/S0140-6736(08)61345-477	default	200	1790.26	75	8652002	lineage 3	[u'Streptomycin resistance::SNP781687AG=rpsL.K43R']			n.a.			1
ERR038263_1.fastq	ERR038263	PE	ERP000276; Walker et al., Lancet Infectious Diseases 2013; doi:10.1016/S0140-6736(08)61345-477	default	183	1630.13	75	7878598	lineage 3	[u'Streptomycin resistance::SNP781687AG=rpsL.K43R']			n.a.			1
ERR038264_1.fastq	ERR038264	PE	ERP000276; Walker et al., Lancet Infectious Diseases 2013; doi:10.1016/S0140-6736(08)61345-477	default	284	2522.93	75	12180291	lineage 3	[]			n.a.			1
ERR038265_1.fastq	ERR038265	PE	ERP000276; Walker et al., Lancet Infectious Diseases 2013; doi:10.1016/S0140-6736(08)61345-477	default	180	1652.96	75	8026849	lineage 3	[]			n.a.			1
ERR038266_1.fastq	ERR038266	PE	ERP000276; Walker et al., Lancet Infectious Diseases 2013; doi:10.1016/S0140-6736(08)61345-477	default	163	1495.37	75	7262093	lineage 3	[]			n.a.			1
ERR038267_1.fastq	ERR038267	PE	ERP000276; Walker et al., Lancet Infectious Diseases 2013; doi:10.1016/S0140-6736(08)61345-477	default	202	1895.88	75	9205776	lineage 4	[]			n.a.
ERR038268_1.fastq	ERR038268	PE	ERP000276; Walker et al., Lancet Infectious Diseases 2013; doi:10.1016/S0140-6736(08)61345-477	default	210	1954.88	75	9491996	? -- low coverage (median below 10x)	[u'remark: low coverage (RRDR below 10x)']			n.a.
ERR038269_1.fastq	ERR038269	PE	ERP000276; Walker et al., Lancet Infectious Diseases 2013; doi:10.1016/S0140-6736(08)61345-477	default	202	1889.68	75	9175648	lineage 3	[]			n.a.			1
ERR038270_1.fastq	ERR038270	PE	ERP000276; Walker et al., Lancet Infectious Diseases 2013; doi:10.1016/S0140-6736(08)61345-477	default	182	1715.44	75	8330060	lineage 3	[]			n.a.			1
ERR038271_1.fastq	ERR038271	PE	ERP000276; Walker et al., Lancet Infectious Diseases 2013; doi:10.1016/S0140-6736(08)61345-477	default	192	1767.42	75	8582401	lineage 3	[]			n.a.			1
ERR038272_1.fastq	ERR038272	PE	ERP000276; Walker et al., Lancet Infectious Diseases 2013; doi:10.1016/S0140-6736(08)61345-477	default	222	2083.85	75	10117364	lineage 3	[]			n.a.			1
ERR038273_1.fastq	ERR038273	PE	ERP000276; Walker et al., Lancet Infectious Diseases 2013; doi:10.1016/S0140-6736(08)61345-477	default	191	1779.89	75	8642872	lineage 3	[]			n.a.			1
ERR038274_1.fastq	ERR038274	PE	ERP000276; Walker et al., Lancet Infectious Diseases 2013; doi:10.1016/S0140-6736(08)61345-477	default	384	3627.81	75	17489172	lineage 4	[]			n.a.			1
ERR038275_1.fastq	ERR038275	PE	ERP000276; Walker et al., Lancet Infectious Diseases 2013; doi:10.1016/S0140-6736(08)61345-477	default	180	1661.58	75	8029672	lineage 4	[]			n.a.			1
ERR038276_1.fastq	ERR038276	PE	ERP000276; Walker et al., Lancet Infectious Diseases 2013; doi:10.1016/S0140-6736(08)61345-477	default	189	1770.62	75	8556335	lineage 4	[]			n.a.			1
ERR038277_1.fastq	ERR038277	PE	ERP000276; Walker et al., Lancet Infectious Diseases 2013; doi:10.1016/S0140-6736(08)61345-477	default	207	1862.66	75	9045973	lineage 4	[]			n.a.			1
ERR038278_1.fastq	ERR038278	PE	ERP000276; Walker et al., Lancet Infectious Diseases 2013; doi:10.1016/S0140-6736(08)61345-477	default	154	1385.98	75	6732344	lineage 4	[]			n.a.			1
ERR038279_1.fastq	ERR038279	PE	ERP000276; Walker et al., Lancet Infectious Diseases 2013; doi:10.1016/S0140-6736(08)61345-477	default	184	1667.82	75	8100372	lineage 4	[]			n.a.			1
ERR038280_1.fastq	ERR038280	PE	ERP000276; Walker et al., Lancet Infectious Diseases 2013; doi:10.1016/S0140-6736(08)61345-477	default	212	1907.34	75	9262794	lineage 3	[]			n.a.			1
ERR038281_1.fastq	ERR038281	PE	ERP000276; Walker et al., Lancet Infectious Diseases 2013; doi:10.1016/S0140-6736(08)61345-477	default	193	1735.53	75	8428909	lineage 4	[]			n.a.			1
ERR038282_1.fastq	ERR038282	PE	ERP000276; Walker et al., Lancet Infectious Diseases 2013; doi:10.1016/S0140-6736(08)61345-477	default	173	1539.22	75	7476108	lineage 4	[]			n.a.			1
ERR038283_1.fastq	ERR038283	PE	ERP000276; Walker et al., Lancet Infectious Diseases 2013; doi:10.1016/S0140-6736(08)61345-477	default	170	1525.18	75	7408044	lineage 4	[]			n.a.			1
ERR038284_1.fastq	ERR038284	PE	ERP000276; Walker et al., Lancet Infectious Diseases 2013; doi:10.1016/S0140-6736(08)61345-477	default	170	1504.08	75	7305571	lineage 4	[]			n.a.			1
ERR038285_1.fastq	ERR038285	PE	ERP000276; Walker et al., Lancet Infectious Diseases 2013; doi:10.1016/S0140-6736(08)61345-477	default	174	1518.63	75	7376221	lineage 4	[]			n.a.			1
ERR038286_1.fastq	ERR038286	PE	ERP000276; Walker et al., Lancet Infectious Diseases 2013; doi:10.1016/S0140-6736(08)61345-477	default	204	1842.55	75	8905085	lineage 4	[]			n.a.			1
ERR038287_1.fastq	ERR038287	PE	ERP000276; Walker et al., Lancet Infectious Diseases 2013; doi:10.1016/S0140-6736(08)61345-477	default	149	1333.20	75	6444877	lineage 3	[]			n.a.			1
ERR038288_1.fastq	ERR038288	PE	ERP000276; Walker et al., Lancet Infectious Diseases 2013; doi:10.1016/S0140-6736(08)61345-477	default	153	1379.71	75	6669570	lineage 3	[]			n.a.			1
ERR038289_1.fastq	ERR038289	PE	ERP000276; Walker et al., Lancet Infectious Diseases 2013; doi:10.1016/S0140-6736(08)61345-477	default	150	1368.85	75	6650016	lineage 4	[]			n.a.
ERR038290_1.fastq	ERR038290	PE	ERP000276; Walker et al., Lancet Infectious Diseases 2013; doi:10.1016/S0140-6736(08)61345-477	default	158	1432.38	75	6958310	lineage 4	[]			n.a.			1
ERR038291_1.fastq	ERR038291	PE	ERP000276; Walker et al., Lancet Infectious Diseases 2013; doi:10.1016/S0140-6736(08)61345-477	default	154	1421.64	75	6906267	lineage 4	[]			n.a.			1
ERR038292_1.fastq	ERR038292	PE	ERP000276; Walker et al., Lancet Infectious Diseases 2013; doi:10.1016/S0140-6736(08)61345-477	default	189	1715.69	75	8333634	lineage 4	[]			n.a.			1
ERR038293_1.fastq	ERR038293	PE	ERP000276; Walker et al., Lancet Infectious Diseases 2013; doi:10.1016/S0140-6736(08)61345-477	default	147	1336.53	75	6493007	lineage 4	[]			n.a.			1
ERR038294_1.fastq	ERR038294	PE	ERP000276; Walker et al., Lancet Infectious Diseases 2013; doi:10.1016/S0140-6736(08)61345-477	default	136	1236.35	75	6006754	lineage 4	[u'Ethambutol resistance::SNP4247431GC=embB.M306I', u'Fluoroquinolones resistance (QRDR) [7582AG=gyrA.D94G]']			n.a.			1
ERR038295_1.fastq	ERR038295	PE	ERP000276; Walker et al., Lancet Infectious Diseases 2013; doi:10.1016/S0140-6736(08)61345-477	default	153	1382.47	75	6716098	lineage 4	[u'Ethambutol resistance::SNP4247431GC=embB.M306I', u'Fluoroquinolones resistance (QRDR) [7582AG=gyrA.D94G]']			n.a.			1
ERR038296_1.fastq	ERR038296	PE	ERP000276; Walker et al., Lancet Infectious Diseases 2013; doi:10.1016/S0140-6736(08)61345-477	default	130	1180.61	75	5736215	lineage 4	[u'Ethambutol resistance::SNP4247431GC=embB.M306I', u'Fluoroquinolones resistance (QRDR) [7582AG=gyrA.D94G]']			n.a.			1
ERR038297_1.fastq	ERR038297	PE	ERP000276; Walker et al., Lancet Infectious Diseases 2013; doi:10.1016/S0140-6736(08)61345-477	default	147	1319.55	75	6410684	lineage 4	[u'Ethambutol resistance::SNP4247431GC=embB.M306I', u'Fluoroquinolones resistance (QRDR) [7582AG=gyrA.D94G]']			n.a.			1
ERR038298_1.fastq	ERR038298	PE	ERP000276; Walker et al., Lancet Infectious Diseases 2013; doi:10.1016/S0140-6736(08)61345-477	default	160	1464.76	75	7081077	lineage 3	[]			n.a.			1
ERR038299_1.fastq	ERR038299	PE	ERP000276; Walker et al., Lancet Infectious Diseases 2013; doi:10.1016/S0140-6736(08)61345-477	default	132	1209.13	75	5846280	lineage 3	[]			n.a.			1
ERR038300_1.fastq	ERR038300	PE	ERP000276; Walker et al., Lancet Infectious Diseases 2013; doi:10.1016/S0140-6736(08)61345-477	default	138	1255.78	75	6071601	lineage 3	[]			n.a.			1
ERR039323_1.fastq	ERR039323	PE	ERP000276; Walker et al., Lancet Infectious Diseases 2013; doi:10.1016/S0140-6736(08)61345-477	default	110	953.60	75	4633618	lineage 3	[]			n.a.			1
ERR039324_1.fastq	ERR039324	PE	ERP000276; Walker et al., Lancet Infectious Diseases 2013; doi:10.1016/S0140-6736(08)61345-477	default	175	1507.77	75	7323236	lineage 3	[]			n.a.			1
ERR039325_1.fastq	ERR039325	PE	ERP000276; Walker et al., Lancet Infectious Diseases 2013; doi:10.1016/S0140-6736(08)61345-477	default	137	1193.30	75	5796983	lineage 4	[]			n.a.			1
ERR039326_1.fastq	ERR039326	PE	ERP000276; Walker et al., Lancet Infectious Diseases 2013; doi:10.1016/S0140-6736(08)61345-477	default	209	1802.77	75	8755063	lineage 4	[]			n.a.			1
ERR039327_1.fastq	ERR039327	PE	ERP000276; Walker et al., Lancet Infectious Diseases 2013; doi:10.1016/S0140-6736(08)61345-477	default	142	1226.82	75	5959682	lineage 4	[]			n.a.			1
ERR039328_1.fastq	ERR039328	PE	ERP000276; Walker et al., Lancet Infectious Diseases 2013; doi:10.1016/S0140-6736(08)61345-477	default	138	1171.63	75	5691808	lineage 4	[]			n.a.			1
ERR039329_1.fastq	ERR039329	PE	ERP000276; Walker et al., Lancet Infectious Diseases 2013; doi:10.1016/S0140-6736(08)61345-477	default	150	1285.55	75	6244770	lineage 4	[]			n.a.			1
ERR039330_1.fastq	ERR039330	PE	ERP000276; Walker et al., Lancet Infectious Diseases 2013; doi:10.1016/S0140-6736(08)61345-477	default	160	1393.99	75	6771018	lineage 4	[]			n.a.			1
ERR039331_1.fastq	ERR039331	PE	ERP000276; Walker et al., Lancet Infectious Diseases 2013; doi:10.1016/S0140-6736(08)61345-477	default	159	1355.72	75	6585342	lineage 3	[]			n.a.			1
ERR039332_1.fastq	ERR039332	PE	ERP000276; Walker et al., Lancet Infectious Diseases 2013; doi:10.1016/S0140-6736(08)61345-477	default	142	1229.74	75	5944996	lineage 3	[]			n.a.			1
ERR039333_1.fastq	ERR039333	PE	ERP000276; Walker et al., Lancet Infectious Diseases 2013; doi:10.1016/S0140-6736(08)61345-477	default	128	1110.43	75	5368678	lineage 3	[]			n.a.			1
ERR039334_1.fastq	ERR039334	PE	ERP000276; Walker et al., Lancet Infectious Diseases 2013; doi:10.1016/S0140-6736(08)61345-477	default	172	1491.38	75	7208728	lineage 3	[]			n.a.			1
ERR039335_1.fastq	ERR039335	PE	ERP000276; Walker et al., Lancet Infectious Diseases 2013; doi:10.1016/S0140-6736(08)61345-477	default	146	1270.90	75	6173476	lineage 4	[]			n.a.			1
ERR039336_1.fastq	ERR039336	PE	ERP000276; Walker et al., Lancet Infectious Diseases 2013; doi:10.1016/S0140-6736(08)61345-477	default	177	1539.71	75	7478084	lineage 4	[]			n.a.			1
ERR039337_1.fastq	ERR039337	PE	ERP000276; Walker et al., Lancet Infectious Diseases 2013; doi:10.1016/S0140-6736(08)61345-477	default	201	1740.41	75	8452167	lineage 4	[]			n.a.			1
ERR039338_1.fastq	ERR039338	PE	ERP000276; Walker et al., Lancet Infectious Diseases 2013; doi:10.1016/S0140-6736(08)61345-477	default	181	1574.86	75	7648706	lineage 4	[]			n.a.			1
ERR039339_1.fastq	ERR039339	PE	ERP000276; Walker et al., Lancet Infectious Diseases 2013; doi:10.1016/S0140-6736(08)61345-477	default	146	1276.74	75	6201810	lineage 4	[]			n.a.			1
ERR039340_1.fastq	ERR039340	PE	ERP000276; Walker et al., Lancet Infectious Diseases 2013; doi:10.1016/S0140-6736(08)61345-477	default	171	1483.26	75	7204102	lineage 4	[]			n.a.			1
ERR039341_1.fastq	ERR039341	PE	ERP000276; Walker et al., Lancet Infectious Diseases 2013; doi:10.1016/S0140-6736(08)61345-477	default	157	1332.68	75	6473382	lineage 4	[]			n.a.			1
ERR039342_1.fastq	ERR039342	PE	ERP000276; Walker et al., Lancet Infectious Diseases 2013; doi:10.1016/S0140-6736(08)61345-477	default	198	1712.24	75	8315489	lineage 4	[]			n.a.			1
ERR039343_1.fastq	ERR039343	PE	ERP000276; Walker et al., Lancet Infectious Diseases 2013; doi:10.1016/S0140-6736(08)61345-477	default	150	1310.52	75	6365746	lineage 4	[]			n.a.			1
ERR039344_1.fastq	ERR039344	PE	ERP000276; Walker et al., Lancet Infectious Diseases 2013; doi:10.1016/S0140-6736(08)61345-477	default	166	1442.54	75	6972602	lineage 4	[]			n.a.			1
ERR039345_1.fastq	ERR039345	PE	ERP000276; Walker et al., Lancet Infectious Diseases 2013; doi:10.1016/S0140-6736(08)61345-477	default	168	1451.35	75	7015177	lineage 4	[]			n.a.			1
ERR039346_1.fastq	ERR039346	PE	ERP000276; Walker et al., Lancet Infectious Diseases 2013; doi:10.1016/S0140-6736(08)61345-477	default	155	1359.82	75	6573115	lineage 4	[]			n.a.			1
ERR040086_1.fastq	ERR040086	PE	ERP000276; Walker et al., Lancet Infectious Diseases 2013; doi:10.1016/S0140-6736(08)61345-477	default	202	1917.07	75	9355363	lineage 3	[]			n.a.			1
ERR040087_1.fastq	ERR040087	PE	ERP000276; Walker et al., Lancet Infectious Diseases 2013; doi:10.1016/S0140-6736(08)61345-477	default	203	1912.37	75	9332427	lineage 3	[]			n.a.			1
ERR040088_1.fastq	ERR040088	PE	ERP000276; Walker et al., Lancet Infectious Diseases 2013; doi:10.1016/S0140-6736(08)61345-477	default	152	1436.55	75	7011816	lineage 3	[]			n.a.			1
ERR040089_1.fastq	ERR040089	PE	ERP000276; Walker et al., Lancet Infectious Diseases 2013; doi:10.1016/S0140-6736(08)61345-477	default	217	2043.52	75	9972061	lineage 3	[]			n.a.			1
ERR040090_1.fastq	ERR040090	PE	ERP000276; Walker et al., Lancet Infectious Diseases 2013; doi:10.1016/S0140-6736(08)61345-477	default	187	1747.90	75	8530194	lineage 3	[]			n.a.			1
ERR040091_1.fastq	ERR040091	PE	ERP000276; Walker et al., Lancet Infectious Diseases 2013; doi:10.1016/S0140-6736(08)61345-477	default	192	1808.23	75	8824496	lineage 3	[]			n.a.			1
ERR040092_1.fastq	ERR040092	PE	ERP000276; Walker et al., Lancet Infectious Diseases 2013; doi:10.1016/S0140-6736(08)61345-477	default	182	1718.83	75	8388539	lineage 3	[]			n.a.
ERR040093_1.fastq	ERR040093	PE	ERP000276; Walker et al., Lancet Infectious Diseases 2013; doi:10.1016/S0140-6736(08)61345-477	default	222	2035.44	75	9932741	lineage 3	[]			n.a.			1
ERR040094_1.fastq	ERR040094	PE	ERP000276; Walker et al., Lancet Infectious Diseases 2013; doi:10.1016/S0140-6736(08)61345-477	default	203	1887.90	75	9213126	lineage 4	[]			n.a.			1
ERR040095_1.fastq	ERR040095	PE	ERP000276; Walker et al., Lancet Infectious Diseases 2013; doi:10.1016/S0140-6736(08)61345-477	default	187	1769.71	75	8594693	lineage 4	[]			n.a.			1
ERR040096_1.fastq	ERR040096	PE	ERP000276; Walker et al., Lancet Infectious Diseases 2013; doi:10.1016/S0140-6736(08)61345-477	default	182	1736.31	75	8432532	lineage 4	[]			n.a.			1
ERR040097_1.fastq	ERR040097	PE	ERP000276; Walker et al., Lancet Infectious Diseases 2013; doi:10.1016/S0140-6736(08)61345-477	default	178	1668.92	75	8105572	lineage 4	[]			n.a.			1
ERR040098_1.fastq	ERR040098	PE	ERP000276; Walker et al., Lancet Infectious Diseases 2013; doi:10.1016/S0140-6736(08)61345-477	default	157	1471.00	75	7180012	lineage 4	[]			n.a.			1
ERR040099_1.fastq	ERR040099	PE	ERP000276; Walker et al., Lancet Infectious Diseases 2013; doi:10.1016/S0140-6736(08)61345-477	default	181	1679.84	75	8198583	lineage 4	[]			n.a.			1
ERR040100_1.fastq	ERR040100	PE	ERP000276; Walker et al., Lancet Infectious Diseases 2013; doi:10.1016/S0140-6736(08)61345-477	default	174	1623.49	75	7923787	lineage 4	[]			n.a.			1
ERR040101_1.fastq	ERR040101	PE	ERP000276; Walker et al., Lancet Infectious Diseases 2013; doi:10.1016/S0140-6736(08)61345-477	default	183	1713.26	75	8361599	lineage 4	[]			n.a.			1
ERR040102_1.fastq	ERR040102	PE	ERP000276; Walker et al., Lancet Infectious Diseases 2013; doi:10.1016/S0140-6736(08)61345-477	default	185	1732.04	75	8453131	lineage 4	[]			n.a.			1
ERR040103_1.fastq	ERR040103	PE	ERP000276; Walker et al., Lancet Infectious Diseases 2013; doi:10.1016/S0140-6736(08)61345-477	default	155	1452.67	75	7090599	lineage 4	[]			n.a.			1
ERR040104_1.fastq	ERR040104	PE	ERP000276; Walker et al., Lancet Infectious Diseases 2013; doi:10.1016/S0140-6736(08)61345-477	default	167	1555.24	75	7590900	lineage 4	[]			n.a.			1
ERR040105_1.fastq	ERR040105	PE	ERP000276; Walker et al., Lancet Infectious Diseases 2013; doi:10.1016/S0140-6736(08)61345-477	default	202	1880.13	75	9175517	lineage 4	[]			n.a.			1
ERR040106_1.fastq	ERR040106	PE	ERP000276; Walker et al., Lancet Infectious Diseases 2013; doi:10.1016/S0140-6736(08)61345-477	default	145	1359.75	75	6637402	lineage 3	[]			n.a.			1
ERR040107_1.fastq	ERR040107	PE	ERP000276; Walker et al., Lancet Infectious Diseases 2013; doi:10.1016/S0140-6736(08)61345-477	default	183	1676.70	75	8143504	lineage 3	[]			n.a.			1
ERR040108_1.fastq	ERR040108	PE	ERP000276; Walker et al., Lancet Infectious Diseases 2013; doi:10.1016/S0140-6736(08)61345-477	default	145	1349.06	75	6553157	lineage 3	[]			n.a.			1
ERR040109_1.fastq	ERR040109	PE	ERP000276; Walker et al., Lancet Infectious Diseases 2013; doi:10.1016/S0140-6736(08)61345-477	default	177	1666.03	75	8091784	lineage 4	[]			n.a.			1
ERR046729_1.fastq	ERR046729	PE	ERP000276; Walker et al., Lancet Infectious Diseases 2013; doi:10.1016/S0140-6736(08)61345-477	default	101	1018.93	75	4975032	lineage 3	[]			n.a.			1
ERR046730_1.fastq	ERR046730	PE	ERP000276; Walker et al., Lancet Infectious Diseases 2013; doi:10.1016/S0140-6736(08)61345-477	default	168	1688.01	75	8238290	lineage 3	[]			n.a.			1
ERR046731_1.fastq	ERR046731	PE	ERP000276; Walker et al., Lancet Infectious Diseases 2013; doi:10.1016/S0140-6736(08)61345-477	default	70	707.04	75	3453855	lineage 4	[]			n.a.
ERR046732_1.fastq	ERR046732	PE	ERP000276; Walker et al., Lancet Infectious Diseases 2013; doi:10.1016/S0140-6736(08)61345-477	default	106	1086.56	75	5304848	lineage 4	[]			n.a.			1
ERR046733_1.fastq	ERR046733	PE	ERP000276; Walker et al., Lancet Infectious Diseases 2013; doi:10.1016/S0140-6736(08)61345-477	default	97	981.42	75	4792012	lineage 4	[]			n.a.			1
ERR046734_1.fastq	ERR046734	PE	ERP000276; Walker et al., Lancet Infectious Diseases 2013; doi:10.1016/S0140-6736(08)61345-477	default	109	1094.67	75	5344418	lineage 4	[]			n.a.			1
ERR046735_1.fastq	ERR046735	PE	ERP000276; Walker et al., Lancet Infectious Diseases 2013; doi:10.1016/S0140-6736(08)61345-477	default	98	986.06	75	4814758	lineage 4	[]			n.a.			1
ERR046736_1.fastq	ERR046736	PE	ERP000276; Walker et al., Lancet Infectious Diseases 2013; doi:10.1016/S0140-6736(08)61345-477	default	58	582.93	75	2848533	lineage 4	[]			n.a.			1
ERR046737_1.fastq	ERR046737	PE	ERP000276; Walker et al., Lancet Infectious Diseases 2013; doi:10.1016/S0140-6736(08)61345-477	default	110	1088.81	75	5315857	lineage 4	[]			n.a.			1
ERR046738_1.fastq	ERR046738	PE	ERP000276; Walker et al., Lancet Infectious Diseases 2013; doi:10.1016/S0140-6736(08)61345-477	default	105	1073.69	75	5216628	lineage 4	[]			n.a.			1
ERR046739_1.fastq	ERR046739	PE	ERP000276; Walker et al., Lancet Infectious Diseases 2013; doi:10.1016/S0140-6736(08)61345-477	default	98	996.03	75	4839758	lineage 4	[]			n.a.			1
ERR046740_1.fastq	ERR046740	PE	ERP000276; Walker et al., Lancet Infectious Diseases 2013; doi:10.1016/S0140-6736(08)61345-477	default	75	761.38	75	3700832	lineage 4	[]			n.a.
ERR046741_1.fastq	ERR046741	PE	ERP000276; Walker et al., Lancet Infectious Diseases 2013; doi:10.1016/S0140-6736(08)61345-477	default	109	1099.58	75	5342291	lineage 4	[]			n.a.			1
ERR046742_1.fastq	ERR046742	PE	ERP000276; Walker et al., Lancet Infectious Diseases 2013; doi:10.1016/S0140-6736(08)61345-477	default	90	900.98	75	4378364	lineage 4	[]			n.a.
ERR046743_1.fastq	ERR046743	PE	ERP000276; Walker et al., Lancet Infectious Diseases 2013; doi:10.1016/S0140-6736(08)61345-477	default	93	948.76	75	4610324	lineage 4	[]			n.a.			1
ERR046744_1.fastq	ERR046744	PE	ERP000276; Walker et al., Lancet Infectious Diseases 2013; doi:10.1016/S0140-6736(08)61345-477	default	104	1069.57	75	5196656	lineage 4	[]			n.a.			1
ERR046745_1.fastq	ERR046745	PE	ERP000276; Walker et al., Lancet Infectious Diseases 2013; doi:10.1016/S0140-6736(08)61345-477	default	103	1051.00	75	5106508	lineage 4	[]			n.a.			1
ERR046746_1.fastq	ERR046746	PE	ERP000276; Walker et al., Lancet Infectious Diseases 2013; doi:10.1016/S0140-6736(08)61345-477	default	98	975.67	75	4740875	lineage 4	[]			n.a.			1
ERR046747_1.fastq	ERR046747	PE	ERP000276; Walker et al., Lancet Infectious Diseases 2013; doi:10.1016/S0140-6736(08)61345-477	default	102	1040.80	75	5056986	animal lineage	[]			n.a.			1
ERR046748_1.fastq	ERR046748	PE	ERP000276; Walker et al., Lancet Infectious Diseases 2013; doi:10.1016/S0140-6736(08)61345-477	default	65	657.70	75	3197621	animal lineage	[]			n.a.			1
ERR046749_1.fastq	ERR046749	PE	ERP000276; Walker et al., Lancet Infectious Diseases 2013; doi:10.1016/S0140-6736(08)61345-477	default	94	950.22	75	4617380	animal lineage	[]			n.a.			1
ERR046750_1.fastq	ERR046750	PE	ERP000276; Walker et al., Lancet Infectious Diseases 2013; doi:10.1016/S0140-6736(08)61345-477	default	94	956.21	75	4646472	animal lineage	[]			n.a.
ERR046751_1.fastq	ERR046751	PE	ERP000276; Walker et al., Lancet Infectious Diseases 2013; doi:10.1016/S0140-6736(08)61345-477	default	117	1171.01	75	5688997	lineage 4	[]			n.a.			1
ERR046752_1.fastq	ERR046752	PE	ERP000276; Walker et al., Lancet Infectious Diseases 2013; doi:10.1016/S0140-6736(08)61345-477	default	77	777.46	75	3778887	lineage 4	[]			n.a.			1
ERR046753_1.fastq	ERR046753	PE	ERP000276; Walker et al., Lancet Infectious Diseases 2013; doi:10.1016/S0140-6736(08)61345-477	default	90	938.94	75	4584766	lineage 4	[]			n.a.			1
ERR046754_1.fastq	ERR046754	PE	ERP000276; Walker et al., Lancet Infectious Diseases 2013; doi:10.1016/S0140-6736(08)61345-477	default	51	521.36	75	2548170	lineage 4	[]			n.a.			1
ERR046755_1.fastq	ERR046755	PE	ERP000276; Walker et al., Lancet Infectious Diseases 2013; doi:10.1016/S0140-6736(08)61345-477	default	107	1100.46	75	5372493	lineage 4	[]			n.a.			1
ERR046756_1.fastq	ERR046756	PE	ERP000276; Walker et al., Lancet Infectious Diseases 2013; doi:10.1016/S0140-6736(08)61345-477	default	107	1099.20	75	5366338	lineage 4	[]			n.a.			1
ERR046757_1.fastq	ERR046757	PE	ERP000276; Walker et al., Lancet Infectious Diseases 2013; doi:10.1016/S0140-6736(08)61345-477	default	104	1051.72	75	5134748	lineage 4	[]			n.a.
ERR046758_1.fastq	ERR046758	PE	ERP000276; Walker et al., Lancet Infectious Diseases 2013; doi:10.1016/S0140-6736(08)61345-477	default	114	1152.70	75	5627263	lineage 4	[]			n.a.			1
ERR046759_1.fastq	ERR046759	PE	ERP000276; Walker et al., Lancet Infectious Diseases 2013; doi:10.1016/S0140-6736(08)61345-477	default	95	962.95	75	4701912	lineage 4	[]			n.a.			1
ERR046760_1.fastq	ERR046760	PE	ERP000276; Walker et al., Lancet Infectious Diseases 2013; doi:10.1016/S0140-6736(08)61345-477	default	88	895.22	75	4371527	lineage 4	[]			n.a.			1
ERR046761_1.fastq	ERR046761	PE	ERP000276; Walker et al., Lancet Infectious Diseases 2013; doi:10.1016/S0140-6736(08)61345-477	default	135	1388.37	75	6776711	lineage 4	[]			n.a.			1
ERR046762_1.fastq	ERR046762	PE	ERP000276; Walker et al., Lancet Infectious Diseases 2013; doi:10.1016/S0140-6736(08)61345-477	default	100	1008.49	75	4900010	lineage 4	[]			n.a.			1
ERR046763_1.fastq	ERR046763	PE	ERP000276; Walker et al., Lancet Infectious Diseases 2013; doi:10.1016/S0140-6736(08)61345-477	default	95	976.47	75	4744685	lineage 4	[]			n.a.			1
ERR046764_1.fastq	ERR046764	PE	ERP000276; Walker et al., Lancet Infectious Diseases 2013; doi:10.1016/S0140-6736(08)61345-477	default	106	1078.33	75	5239021	lineage 4	[]			n.a.			1
ERR046765_1.fastq	ERR046765	PE	ERP000276; Walker et al., Lancet Infectious Diseases 2013; doi:10.1016/S0140-6736(08)61345-477	default	118	1216.53	75	5909744	lineage 4	[]			n.a.			1
ERR046766_1.fastq	ERR046766	PE	ERP000276; Walker et al., Lancet Infectious Diseases 2013; doi:10.1016/S0140-6736(08)61345-477	default	112	1141.26	75	5544484	lineage 4	[]			n.a.			1
ERR046767_1.fastq	ERR046767	PE	ERP000276; Walker et al., Lancet Infectious Diseases 2013; doi:10.1016/S0140-6736(08)61345-477	default	101	1009.02	75	4902637	lineage 4	[]			n.a.			1
ERR046768_1.fastq	ERR046768	PE	ERP000276; Walker et al., Lancet Infectious Diseases 2013; doi:10.1016/S0140-6736(08)61345-477	default	131	1345.61	75	6536148	lineage 4	[]			n.a.			1
ERR046769_1.fastq	ERR046769	PE	ERP000276; Walker et al., Lancet Infectious Diseases 2013; doi:10.1016/S0140-6736(08)61345-477	default	144	1472.43	75	7151719	lineage 3	[]			n.a.			1
ERR046770_1.fastq	ERR046770	PE	ERP000276; Walker et al., Lancet Infectious Diseases 2013; doi:10.1016/S0140-6736(08)61345-477	default	99	993.96	75	4829490	lineage 3	[]			n.a.			1
ERR046771_1.fastq	ERR046771	PE	ERP000276; Walker et al., Lancet Infectious Diseases 2013; doi:10.1016/S0140-6736(08)61345-477	default	49	492.75	75	2396940	lineage 3	[]			n.a.			1
ERR046772_1.fastq	ERR046772	PE	ERP000276; Walker et al., Lancet Infectious Diseases 2013; doi:10.1016/S0140-6736(08)61345-477	default	89	917.74	75	4459720	lineage 3	[]			n.a.			1
ERR046773_1.fastq	ERR046773	PE	ERP000276; Walker et al., Lancet Infectious Diseases 2013; doi:10.1016/S0140-6736(08)61345-477	default	57	567.52	75	2759850	lineage 3	[]			n.a.			1
ERR046774_1.fastq	ERR046774	PE	ERP000276; Walker et al., Lancet Infectious Diseases 2013; doi:10.1016/S0140-6736(08)61345-477	default	95	975.47	75	4739831	animal lineage	[]			n.a.
ERR046775_1.fastq	ERR046775	PE	ERP000276; Walker et al., Lancet Infectious Diseases 2013; doi:10.1016/S0140-6736(08)61345-477	default	115	1162.90	75	5649479	lineage 3	[]			n.a.			1
ERR046776_1.fastq	ERR046776	PE	ERP000276; Walker et al., Lancet Infectious Diseases 2013; doi:10.1016/S0140-6736(08)61345-477	default	110	1124.47	75	5462968	lineage 4	[]			n.a.			1
ERR046777_1.fastq	ERR046777	PE	ERP000276; Walker et al., Lancet Infectious Diseases 2013; doi:10.1016/S0140-6736(08)61345-477	default	104	1052.85	75	5140494	lineage 4	[]			n.a.			1
ERR046778_1.fastq	ERR046778	PE	ERP000276; Walker et al., Lancet Infectious Diseases 2013; doi:10.1016/S0140-6736(08)61345-477	default	86	872.78	75	4262211	lineage 4	[]			n.a.			1
ERR046779_1.fastq	ERR046779	PE	ERP000276; Walker et al., Lancet Infectious Diseases 2013; doi:10.1016/S0140-6736(08)61345-477	default	114	1163.83	75	5681739	lineage 3	[]			n.a.			1
ERR046780_1.fastq	ERR046780	PE	ERP000276; Walker et al., Lancet Infectious Diseases 2013; doi:10.1016/S0140-6736(08)61345-477	default	153	1553.49	75	7582240	lineage 3	[]			n.a.			1
ERR046781_1.fastq	ERR046781	PE	ERP000276; Walker et al., Lancet Infectious Diseases 2013; doi:10.1016/S0140-6736(08)61345-477	default	129	1310.91	75	6399075	lineage 4	[]			n.a.			1
ERR046782_1.fastq	ERR046782	PE	ERP000276; Walker et al., Lancet Infectious Diseases 2013; doi:10.1016/S0140-6736(08)61345-477	default	93	941.50	75	4597401	lineage 4	[]			n.a.			1
ERR046783_1.fastq	ERR046783	PE	ERP000276; Walker et al., Lancet Infectious Diseases 2013; doi:10.1016/S0140-6736(08)61345-477	default	132	1357.01	75	6623991	lineage 4	[]			n.a.			1
ERR046784_1.fastq	ERR046784	PE	ERP000276; Walker et al., Lancet Infectious Diseases 2013; doi:10.1016/S0140-6736(08)61345-477	default	114	1159.88	75	5662470	lineage 4	[u'Ethambutol resistance::SNP4247431GC=embB.M306I', u'Fluoroquinolones resistance (QRDR) [7582AG=gyrA.D94G]']			n.a.			1
ERR046785_1.fastq	ERR046785	PE	ERP000276; Walker et al., Lancet Infectious Diseases 2013; doi:10.1016/S0140-6736(08)61345-477	default	95	969.24	75	4732716	lineage 4	[u'Ethambutol resistance::SNP4247431GC=embB.M306I', u'Fluoroquinolones resistance (QRDR) [7582AG=gyrA.D94G]']			n.a.			1
ERR046786_1.fastq	ERR046786	PE	ERP000276; Walker et al., Lancet Infectious Diseases 2013; doi:10.1016/S0140-6736(08)61345-477	default	85	870.86	75	4232186	lineage 4	[u'Ethambutol resistance::SNP4247431GC=embB.M306I', u'Fluoroquinolones resistance (QRDR) [7582AG=gyrA.D94G]']			n.a.			1
ERR046787_1.fastq	ERR046787	PE	ERP000276; Walker et al., Lancet Infectious Diseases 2013; doi:10.1016/S0140-6736(08)61345-477	default	74	748.08	75	3636242	lineage 4	[u'Ethambutol resistance::SNP4247431GC=embB.M306I', u'Fluoroquinolones resistance (QRDR) [7582AG=gyrA.D94G]']			n.a.			1
ERR046788_1.fastq	ERR046788	PE	ERP000276; Walker et al., Lancet Infectious Diseases 2013; doi:10.1016/S0140-6736(08)61345-477	default	95	941.30	75	4574127	lineage 4	[u'Ethambutol resistance::SNP4247431GC=embB.M306I', u'Fluoroquinolones resistance (QRDR) [7582AG=gyrA.D94G]']			n.a.			1
ERR046789_1.fastq	ERR046789	PE	ERP000276; Walker et al., Lancet Infectious Diseases 2013; doi:10.1016/S0140-6736(08)61345-477	default	35	345.59	75	1682758	lineage 4	[u'Ethambutol resistance::SNP4247431GC=embB.M306I', u'Fluoroquinolones resistance (QRDR) [7582AG=gyrA.D94G]']			n.a.			1
ERR046790_1.fastq	ERR046790	PE	ERP000276; Walker et al., Lancet Infectious Diseases 2013; doi:10.1016/S0140-6736(08)61345-477	default	76	763.87	75	3712939	lineage 4	[u'Ethambutol resistance::SNP4247431GC=embB.M306I', u'Fluoroquinolones resistance (QRDR) [7582AG=gyrA.D94G]']			n.a.			1
ERR046791_1.fastq	ERR046791	PE	ERP000276; Walker et al., Lancet Infectious Diseases 2013; doi:10.1016/S0140-6736(08)61345-477	default	63	638.37	75	3103787	lineage 4	[]			n.a.			1
ERR046792_1.fastq	ERR046792	PE	ERP000276; Walker et al., Lancet Infectious Diseases 2013; doi:10.1016/S0140-6736(08)61345-477	default	110	1102.38	75	5355934	lineage 4	[u'Ethambutol resistance::SNP4247431GC=embB.M306I', u'Fluoroquinolones resistance (QRDR) [7582AG=gyrA.D94G]']			n.a.			1
ERR046793_1.fastq	ERR046793	PE	ERP000276; Walker et al., Lancet Infectious Diseases 2013; doi:10.1016/S0140-6736(08)61345-477	default	122	1245.33	75	6049753	lineage 4	[u'Ethambutol resistance::SNP4247431GC=embB.M306I', u'Fluoroquinolones resistance (QRDR) [7582AG=gyrA.D94G]']			n.a.			1
ERR046794_1.fastq	ERR046794	PE	ERP000276; Walker et al., Lancet Infectious Diseases 2013; doi:10.1016/S0140-6736(08)61345-477	default	131	1317.03	75	6397722	lineage 4	[u'Ethambutol resistance::SNP4247431GC=embB.M306I', u'Fluoroquinolones resistance (QRDR) [7582AG=gyrA.D94G]']			n.a.			1
ERR046795_1.fastq	ERR046795	PE	ERP000276; Walker et al., Lancet Infectious Diseases 2013; doi:10.1016/S0140-6736(08)61345-477	default	143	1457.52	75	7079596	lineage 4	[u'Ethambutol resistance::SNP4247431GC=embB.M306I', u'Fluoroquinolones resistance (QRDR) [7582AG=gyrA.D94G]']			n.a.			1
ERR046796_1.fastq	ERR046796	PE	ERP000276; Walker et al., Lancet Infectious Diseases 2013; doi:10.1016/S0140-6736(08)61345-477	default	130	1309.16	75	6359571	lineage 4	[u'Isoniazid resistance [2155168CG=katG.S315T]', u'Rifampicin resistance (RRDR) [761161TC=rpoB.L452P]', u'Fluoroquinolones resistance (QRDR) [7521GT=gyrA.A74S]']			n.a.			1
ERR046797_1.fastq	ERR046797	PE	ERP000276; Walker et al., Lancet Infectious Diseases 2013; doi:10.1016/S0140-6736(08)61345-477	default	113	1122.64	75	5454243	lineage 4	[]			n.a.			1
ERR046798_1.fastq	ERR046798	PE	ERP000276; Walker et al., Lancet Infectious Diseases 2013; doi:10.1016/S0140-6736(08)61345-477	default	87	891.77	75	4333722	lineage 4	[]			n.a.			1
ERR046799_1.fastq	ERR046799	PE	ERP000276; Walker et al., Lancet Infectious Diseases 2013; doi:10.1016/S0140-6736(08)61345-477	default	103	1038.54	75	5046045	lineage 4	[]			n.a.			1
ERR046800_1.fastq	ERR046800	PE	ERP000276; Walker et al., Lancet Infectious Diseases 2013; doi:10.1016/S0140-6736(08)61345-477	default	127	1282.65	75	6230925	lineage 4	[u'Ethambutol resistance::SNP4247431GC=embB.M306I', u'Fluoroquinolones resistance (QRDR) [7582AG=gyrA.D94G]']			n.a.			1
ERR046801_1.fastq	ERR046801	PE	ERP000276; Walker et al., Lancet Infectious Diseases 2013; doi:10.1016/S0140-6736(08)61345-477	default	68	651.84	75	3184571	lineage 3	[]			n.a.
ERR046802_1.fastq	ERR046802	PE	ERP000276; Walker et al., Lancet Infectious Diseases 2013; doi:10.1016/S0140-6736(08)61345-477	default	83	801.89	75	3916405	lineage 3	[]			n.a.
ERR046803_1.fastq	ERR046803	PE	ERP000276; Walker et al., Lancet Infectious Diseases 2013; doi:10.1016/S0140-6736(08)61345-477	default	100	964.68	75	4710418	lineage 3	[]			n.a.
ERR046804_1.fastq	ERR046804	PE	ERP000276; Walker et al., Lancet Infectious Diseases 2013; doi:10.1016/S0140-6736(08)61345-477	default	142	1385.64	75	6763507	lineage 3	[]			n.a.
ERR046805_1.fastq	ERR046805	PE	ERP000276; Walker et al., Lancet Infectious Diseases 2013; doi:10.1016/S0140-6736(08)61345-477	default	99	957.69	75	4676267	lineage 3	[]			n.a.
ERR046806_1.fastq	ERR046806	PE	ERP000276; Walker et al., Lancet Infectious Diseases 2013; doi:10.1016/S0140-6736(08)61345-477	default	109	1066.79	75	5208382	lineage 3	[]			n.a.
ERR046807_1.fastq	ERR046807	PE	ERP000276; Walker et al., Lancet Infectious Diseases 2013; doi:10.1016/S0140-6736(08)61345-477	default	107	1033.23	75	5044759	lineage 3	[]			n.a.
ERR046808_1.fastq	ERR046808	PE	ERP000276; Walker et al., Lancet Infectious Diseases 2013; doi:10.1016/S0140-6736(08)61345-477	default	143	1399.74	75	6832307	lineage 3	[]			n.a.
ERR046809_1.fastq	ERR046809	PE	ERP000276; Walker et al., Lancet Infectious Diseases 2013; doi:10.1016/S0140-6736(08)61345-477	default	110	1079.09	75	5268388	lineage 3	[]			n.a.
ERR046810_1.fastq	ERR046810	PE	ERP000276; Walker et al., Lancet Infectious Diseases 2013; doi:10.1016/S0140-6736(08)61345-477	default	66	633.51	75	3080142	lineage 3	[]			n.a.
ERR046811_1.fastq	ERR046811	PE	ERP000276; Walker et al., Lancet Infectious Diseases 2013; doi:10.1016/S0140-6736(08)61345-477	default	110	1071.85	75	5207651	lineage 3	[]			n.a.
ERR046812_1.fastq	ERR046812	PE	ERP000276; Walker et al., Lancet Infectious Diseases 2013; doi:10.1016/S0140-6736(08)61345-477	default	64	615.63	75	2993376	lineage 3	[]			n.a.
ERR046813_1.fastq	ERR046813	PE	ERP000276; Walker et al., Lancet Infectious Diseases 2013; doi:10.1016/S0140-6736(08)61345-477	default	85	789.47	75	3837097	lineage 3	[]			n.a.
ERR046814_1.fastq	ERR046814	PE	ERP000276; Walker et al., Lancet Infectious Diseases 2013; doi:10.1016/S0140-6736(08)61345-477	default	52	483.76	75	2353338	lineage 3	[]			n.a.
ERR046815_1.fastq	ERR046815	PE	ERP000276; Walker et al., Lancet Infectious Diseases 2013; doi:10.1016/S0140-6736(08)61345-477	default	133	1269.19	75	6165460	lineage 3	[]			n.a.
ERR046816_1.fastq	ERR046816	PE	ERP000276; Walker et al., Lancet Infectious Diseases 2013; doi:10.1016/S0140-6736(08)61345-477	default	177	1688.20	75	8199162	lineage 3	[u'Streptomycin resistance::SNP781687AG=rpsL.K43R']			n.a.
ERR046817_1.fastq	ERR046817	PE	ERP000276; Walker et al., Lancet Infectious Diseases 2013; doi:10.1016/S0140-6736(08)61345-477	default	133	1264.23	75	6141411	lineage 4	[]			n.a.
ERR046818_1.fastq	ERR046818	PE	ERP000276; Walker et al., Lancet Infectious Diseases 2013; doi:10.1016/S0140-6736(08)61345-477	default	161	1561.50	75	7584212	lineage 3	[]			n.a.
ERR046819_1.fastq	ERR046819	PE	ERP000276; Walker et al., Lancet Infectious Diseases 2013; doi:10.1016/S0140-6736(08)61345-477	default	77	741.80	75	3605743	lineage 4	[]			n.a.			1
ERR046820_1.fastq	ERR046820	PE	ERP000276; Walker et al., Lancet Infectious Diseases 2013; doi:10.1016/S0140-6736(08)61345-477	default	129	1253.08	75	6087319	lineage 4	[]			n.a.			1
ERR046821_1.fastq	ERR046821	PE	ERP000276; Walker et al., Lancet Infectious Diseases 2013; doi:10.1016/S0140-6736(08)61345-477	default	120	1143.32	75	5554581	lineage 4	[u'Isoniazid resistance [2155168CG=katG.S315T]', u'Rifampicin resistance (RRDR) [761161TC=rpoB.L452P]']			n.a.			1
ERR046822_1.fastq	ERR046822	PE	ERP000276; Walker et al., Lancet Infectious Diseases 2013; doi:10.1016/S0140-6736(08)61345-477	default	40	388.99	75	1893378	lineage 4	[]			n.a.			1
ERR046823_1.fastq	ERR046823	PE	ERP000276; Walker et al., Lancet Infectious Diseases 2013; doi:10.1016/S0140-6736(08)61345-477	default	67	650.37	75	3162026	lineage 1	[]			n.a.			1
ERR046824_1.fastq	ERR046824	PE	ERP000276; Walker et al., Lancet Infectious Diseases 2013; doi:10.1016/S0140-6736(08)61345-477	default	110	1050.68	75	5104890	lineage 1	[]			n.a.			1
ERR046825_1.fastq	ERR046825	PE	ERP000276; Walker et al., Lancet Infectious Diseases 2013; doi:10.1016/S0140-6736(08)61345-477	default	89	869.89	75	4248174	lineage 4	[u'Rifampicin resistance (RRDR) [761155CG=rpoB.S450W]']			n.a.			1
ERR046826_1.fastq	ERR046826	PE	ERP000276; Walker et al., Lancet Infectious Diseases 2013; doi:10.1016/S0140-6736(08)61345-477	default	58	565.01	75	2761170	lineage 3	[]			n.a.
ERR046827_1.fastq	ERR046827	PE	ERP000276; Walker et al., Lancet Infectious Diseases 2013; doi:10.1016/S0140-6736(08)61345-477	default	188	1852.52	75	9040843	lineage 3	[]			n.a.
ERR046828_1.fastq	ERR046828	PE	ERP000276; Walker et al., Lancet Infectious Diseases 2013; doi:10.1016/S0140-6736(08)61345-477	default	89	873.13	75	4263973	lineage 3	[]			n.a.
ERR046829_1.fastq	ERR046829	PE	ERP000276; Walker et al., Lancet Infectious Diseases 2013; doi:10.1016/S0140-6736(08)61345-477	default	132	1291.90	75	6306467	lineage 3	[]			n.a.
ERR046830_1.fastq	ERR046830	PE	ERP000276; Walker et al., Lancet Infectious Diseases 2013; doi:10.1016/S0140-6736(08)61345-477	default	111	1071.74	75	5232674	lineage 3	[]			n.a.
ERR046831_1.fastq	ERR046831	PE	ERP000276; Walker et al., Lancet Infectious Diseases 2013; doi:10.1016/S0140-6736(08)61345-477	default	95	914.76	75	4467056	lineage 4	[]			n.a.			1
ERR046832_1.fastq	ERR046832	PE	ERP000276; Walker et al., Lancet Infectious Diseases 2013; doi:10.1016/S0140-6736(08)61345-477	default	69	675.75	75	3301337	lineage 1	[]			n.a.			1
ERR046833_1.fastq	ERR046833	PE	ERP000276; Walker et al., Lancet Infectious Diseases 2013; doi:10.1016/S0140-6736(08)61345-477	default	82	785.39	75	3836099	lineage 4	[]			n.a.			1
ERR046834_1.fastq	ERR046834	PE	ERP000276; Walker et al., Lancet Infectious Diseases 2013; doi:10.1016/S0140-6736(08)61345-477	default	135	1332.97	75	6475164	lineage 4	[u'Isoniazid resistance::SNP1673425CT=?']			n.a.			1
ERR046835_1.fastq	ERR046835	PE	ERP000276; Walker et al., Lancet Infectious Diseases 2013; doi:10.1016/S0140-6736(08)61345-477	default	127	1253.28	75	6088429	lineage 4	[]			n.a.
ERR046836_1.fastq	ERR046836	PE	ERP000276; Walker et al., Lancet Infectious Diseases 2013; doi:10.1016/S0140-6736(08)61345-477	default	81	788.41	75	3832057	lineage 4	[]			n.a.			1
ERR046837_1.fastq	ERR046837	PE	ERP000276; Walker et al., Lancet Infectious Diseases 2013; doi:10.1016/S0140-6736(08)61345-477	default	71	682.68	75	3318898	lineage 4	[]			n.a.			1
ERR046838_1.fastq	ERR046838	PE	ERP000276; Walker et al., Lancet Infectious Diseases 2013; doi:10.1016/S0140-6736(08)61345-477	default	53	499.12	75	2427970	lineage 4	[]			n.a.			1
ERR046839_1.fastq	ERR046839	PE	ERP000276; Walker et al., Lancet Infectious Diseases 2013; doi:10.1016/S0140-6736(08)61345-477	default	95	937.87	75	4557497	lineage 4	[]			n.a.			1
ERR046840_1.fastq	ERR046840	PE	ERP000276; Walker et al., Lancet Infectious Diseases 2013; doi:10.1016/S0140-6736(08)61345-477	default	164	1598.25	75	7762774	lineage 4	[]			n.a.			1
ERR046841_1.fastq	ERR046841	PE	ERP000276; Walker et al., Lancet Infectious Diseases 2013; doi:10.1016/S0140-6736(08)61345-477	default	144	1359.93	75	6606041	lineage 4	[]			n.a.			1
ERR046842_1.fastq	ERR046842	PE	ERP000276; Walker et al., Lancet Infectious Diseases 2013; doi:10.1016/S0140-6736(08)61345-477	default	118	1139.95	75	5538297	lineage 4	[]			n.a.			1
ERR046843_1.fastq	ERR046843	PE	ERP000276; Walker et al., Lancet Infectious Diseases 2013; doi:10.1016/S0140-6736(08)61345-477	default	141	1382.01	75	6713185	lineage 4	[]			n.a.			1
ERR046844_1.fastq	ERR046844	PE	ERP000276; Walker et al., Lancet Infectious Diseases 2013; doi:10.1016/S0140-6736(08)61345-477	default	72	705.80	75	3431125	lineage 1	[]			n.a.			1
ERR046845_1.fastq	ERR046845	PE	ERP000276; Walker et al., Lancet Infectious Diseases 2013; doi:10.1016/S0140-6736(08)61345-477	default	107	1049.89	75	5101230	lineage 3	[]			n.a.			1
ERR046846_1.fastq	ERR046846	PE	ERP000276; Walker et al., Lancet Infectious Diseases 2013; doi:10.1016/S0140-6736(08)61345-477	default	138	1360.08	75	6606812	lineage 3	[]			n.a.			1
ERR046847_1.fastq	ERR046847	PE	ERP000276; Walker et al., Lancet Infectious Diseases 2013; doi:10.1016/S0140-6736(08)61345-477	default	155	1531.06	75	7436635	lineage 3	[]			n.a.			1
ERR046848_1.fastq	ERR046848	PE	ERP000276; Walker et al., Lancet Infectious Diseases 2013; doi:10.1016/S0140-6736(08)61345-477	default	47	455.49	75	2216167	lineage 1	[]			n.a.			1
ERR046849_1.fastq	ERR046849	PE	ERP000276; Walker et al., Lancet Infectious Diseases 2013; doi:10.1016/S0140-6736(08)61345-477	default	77	755.49	75	3690219	lineage 1	[]			n.a.			1
ERR046850_1.fastq	ERR046850	PE	ERP000276; Walker et al., Lancet Infectious Diseases 2013; doi:10.1016/S0140-6736(08)61345-477	default	118	1155.64	75	5641920	lineage 1	[]			n.a.			1
ERR046851_1.fastq	ERR046851	PE	ERP000276; Walker et al., Lancet Infectious Diseases 2013; doi:10.1016/S0140-6736(08)61345-477	default	67	654.88	75	3199506	lineage 4	[]			n.a.			1
ERR046852_1.fastq	ERR046852	PE	ERP000276; Walker et al., Lancet Infectious Diseases 2013; doi:10.1016/S0140-6736(08)61345-477	default	113	1117.25	75	5454671	lineage 4	[]			n.a.			1
ERR046853_1.fastq	ERR046853	PE	ERP000276; Walker et al., Lancet Infectious Diseases 2013; doi:10.1016/S0140-6736(08)61345-477	default	105	1039.16	75	5073792	lineage 4	[]			n.a.			1
ERR046854_1.fastq	ERR046854	PE	ERP000276; Walker et al., Lancet Infectious Diseases 2013; doi:10.1016/S0140-6736(08)61345-477	default	106	1048.34	75	5118549	lineage 3	[]			n.a.			1
ERR046855_1.fastq	ERR046855	PE	ERP000276; Walker et al., Lancet Infectious Diseases 2013; doi:10.1016/S0140-6736(08)61345-477	default	112	1105.67	75	5398219	lineage 1	[u'Ethambutol resistance::SNP4247431GA=embB.M306I', u'Isoniazid resistance [2155168CG=katG.S315T]', u'Rifampicin resistance (RRDR) [761139CT=rpoB.H445Y]']			n.a.			1
ERR046856_1.fastq	ERR046856	PE	ERP000276; Walker et al., Lancet Infectious Diseases 2013; doi:10.1016/S0140-6736(08)61345-477	default	192	1912.32	75	9332491	lineage 1	[u'Ethambutol resistance::SNP4247431GA=embB.M306I', u'Isoniazid resistance [2155168CG=katG.S315T]', u'Rifampicin resistance (RRDR) [761139CT=rpoB.H445Y]']			n.a.			1
ERR046857_1.fastq	ERR046857	PE	ERP000276; Walker et al., Lancet Infectious Diseases 2013; doi:10.1016/S0140-6736(08)61345-477	default	102	1012.11	75	4941880	lineage 3	[]			n.a.			1
ERR046858_1.fastq	ERR046858	PE	ERP000276; Walker et al., Lancet Infectious Diseases 2013; doi:10.1016/S0140-6736(08)61345-477	default	73	721.85	75	3509029	lineage 3	[]			n.a.			1
ERR046859_1.fastq	ERR046859	PE	ERP000276; Walker et al., Lancet Infectious Diseases 2013; doi:10.1016/S0140-6736(08)61345-477	default	89	882.04	75	4286545	lineage 4	[]			n.a.			1
ERR046860_1.fastq	ERR046860	PE	ERP000276; Walker et al., Lancet Infectious Diseases 2013; doi:10.1016/S0140-6736(08)61345-477	default	81	800.20	75	3889340	lineage 3	[]			n.a.			1
ERR046861_1.fastq	ERR046861	PE	ERP000276; Walker et al., Lancet Infectious Diseases 2013; doi:10.1016/S0140-6736(08)61345-477	default	62	593.92	75	2888073	lineage 3	[]			n.a.			1
ERR046862_1.fastq	ERR046862	PE	ERP000276; Walker et al., Lancet Infectious Diseases 2013; doi:10.1016/S0140-6736(08)61345-477	default	157	1562.22	75	7587976	lineage 3	[]			n.a.			1
ERR046863_1.fastq	ERR046863	PE	ERP000276; Walker et al., Lancet Infectious Diseases 2013; doi:10.1016/S0140-6736(08)61345-477	default	102	1011.75	75	4916152	lineage 3	[]			n.a.			1
ERR046864_1.fastq	ERR046864	PE	ERP000276; Walker et al., Lancet Infectious Diseases 2013; doi:10.1016/S0140-6736(08)61345-477	default	161	1607.40	75	7807216	lineage 4	[]			n.a.			1
ERR046865_1.fastq	ERR046865	PE	ERP000276; Walker et al., Lancet Infectious Diseases 2013; doi:10.1016/S0140-6736(08)61345-477	default	141	1411.78	75	6857734	lineage 4	[]			n.a.			1
ERR046866_1.fastq	ERR046866	PE	ERP000276; Walker et al., Lancet Infectious Diseases 2013; doi:10.1016/S0140-6736(08)61345-477	default	115	1139.84	75	5537833	lineage 3	[]			n.a.			1
ERR046867_1.fastq	ERR046867	PE	ERP000276; Walker et al., Lancet Infectious Diseases 2013; doi:10.1016/S0140-6736(08)61345-477	default	111	1108.51	75	5385757	lineage 3	[]			n.a.			1
ERR046868_1.fastq	ERR046868	PE	ERP000276; Walker et al., Lancet Infectious Diseases 2013; doi:10.1016/S0140-6736(08)61345-477	default	108	1064.62	75	5172774	lineage 4	[]			n.a.			1
ERR046869_1.fastq	ERR046869	PE	ERP000276; Walker et al., Lancet Infectious Diseases 2013; doi:10.1016/S0140-6736(08)61345-477	default	123	1219.54	75	5924671	lineage 4	[]			n.a.			1
ERR046870_1.fastq	ERR046870	PE	ERP000276; Walker et al., Lancet Infectious Diseases 2013; doi:10.1016/S0140-6736(08)61345-477	default	180	1750.42	75	8501444	lineage 4	[]			n.a.			1
ERR046871_1.fastq	ERR046871	PE	ERP000276; Walker et al., Lancet Infectious Diseases 2013; doi:10.1016/S0140-6736(08)61345-477	default	35	344.89	75	1679369	lineage 4	[]			n.a.			1
ERR046872_1.fastq	ERR046872	PE	ERP000276; Walker et al., Lancet Infectious Diseases 2013; doi:10.1016/S0140-6736(08)61345-477	default	39	376.78	75	1834189	lineage 4	[]			n.a.			1
ERR046873_1.fastq	ERR046873	PE	ERP000276; Walker et al., Lancet Infectious Diseases 2013; doi:10.1016/S0140-6736(08)61345-477	default	66	640.06	75	3127223	lineage 4	[]			n.a.			1
ERR046874_1.fastq	ERR046874	PE	ERP000276; Walker et al., Lancet Infectious Diseases 2013; doi:10.1016/S0140-6736(08)61345-477	default	73	704.80	75	3443018	lineage 4	[]			n.a.			1
ERR046875_1.fastq	ERR046875	PE	ERP000276; Walker et al., Lancet Infectious Diseases 2013; doi:10.1016/S0140-6736(08)61345-477	default	179	1755.83	75	8569279	lineage 4	[]			n.a.			1
ERR046876_1.fastq	ERR046876	PE	ERP000276; Walker et al., Lancet Infectious Diseases 2013; doi:10.1016/S0140-6736(08)61345-477	default	130	1277.80	75	6237741	lineage 4	[]			n.a.			1
ERR046877_1.fastq	ERR046877	PE	ERP000276; Walker et al., Lancet Infectious Diseases 2013; doi:10.1016/S0140-6736(08)61345-477	default	79	772.27	75	3772044	lineage 4	[]			n.a.			1
ERR046878_1.fastq	ERR046878	PE	ERP000276; Walker et al., Lancet Infectious Diseases 2013; doi:10.1016/S0140-6736(08)61345-477	default	110	1069.20	75	5220327	lineage 4	[]			n.a.			1
ERR046879_1.fastq	ERR046879	PE	ERP000276; Walker et al., Lancet Infectious Diseases 2013; doi:10.1016/S0140-6736(08)61345-477	default	91	886.52	75	4329364	lineage 4	[]			n.a.			1
ERR046880_1.fastq	ERR046880	PE	ERP000276; Walker et al., Lancet Infectious Diseases 2013; doi:10.1016/S0140-6736(08)61345-477	default	91	888.22	75	4337608	lineage 1	[]			n.a.			1
ERR046881_1.fastq	ERR046881	PE	ERP000276; Walker et al., Lancet Infectious Diseases 2013; doi:10.1016/S0140-6736(08)61345-477	default	171	1683.30	75	8215536	lineage 1	[]			n.a.			1
ERR046882_1.fastq	ERR046882	PE	ERP000276; Walker et al., Lancet Infectious Diseases 2013; doi:10.1016/S0140-6736(08)61345-477	default	97	925.01	75	4495075	lineage 3	[]			n.a.			1
ERR046883_1.fastq	ERR046883	PE	ERP000276; Walker et al., Lancet Infectious Diseases 2013; doi:10.1016/S0140-6736(08)61345-477	default	94	921.45	75	4477810	lineage 3	[]			n.a.			1
ERR046884_1.fastq	ERR046884	PE	ERP000276; Walker et al., Lancet Infectious Diseases 2013; doi:10.1016/S0140-6736(08)61345-477	default	72	699.64	75	3401249	lineage 4	[]			n.a.			1
ERR046885_1.fastq	ERR046885	PE	ERP000276; Walker et al., Lancet Infectious Diseases 2013; doi:10.1016/S0140-6736(08)61345-477	default	70	683.81	75	3324404	lineage 4	[]			n.a.			1
ERR046886_1.fastq	ERR046886	PE	ERP000276; Walker et al., Lancet Infectious Diseases 2013; doi:10.1016/S0140-6736(08)61345-477	default	73	700.15	75	3403732	lineage 1	[]			n.a.
ERR046887_1.fastq	ERR046887	PE	ERP000276; Walker et al., Lancet Infectious Diseases 2013; doi:10.1016/S0140-6736(08)61345-477	default	101	983.71	75	4780039	lineage 4	[]			n.a.			1
ERR046888_1.fastq	ERR046888	PE	ERP000276; Walker et al., Lancet Infectious Diseases 2013; doi:10.1016/S0140-6736(08)61345-477	default	118	1170.65	75	5687374	lineage 4	[]			n.a.			1
ERR046889_1.fastq	ERR046889	PE	ERP000276; Walker et al., Lancet Infectious Diseases 2013; doi:10.1016/S0140-6736(08)61345-477	default	102	1005.71	75	4886787	lineage 3	[]			n.a.			1
ERR046890_1.fastq	ERR046890	PE	ERP000276; Walker et al., Lancet Infectious Diseases 2013; doi:10.1016/S0140-6736(08)61345-477	default	97	947.21	75	4602850	lineage 4	[]			n.a.			1
ERR046891_1.fastq	ERR046891	PE	ERP000276; Walker et al., Lancet Infectious Diseases 2013; doi:10.1016/S0140-6736(08)61345-477	default	122	1202.49	75	5841914	lineage 1	[]			n.a.			1
ERR046892_1.fastq	ERR046892	PE	ERP000276; Walker et al., Lancet Infectious Diseases 2013; doi:10.1016/S0140-6736(08)61345-477	default	84	804.26	75	3909020	lineage 4	[]			n.a.			1
ERR046893_1.fastq	ERR046893	PE	ERP000276; Walker et al., Lancet Infectious Diseases 2013; doi:10.1016/S0140-6736(08)61345-477	default	109	1052.02	75	5111617	lineage 1	[]			n.a.			1
ERR046894_1.fastq	ERR046894	PE	ERP000276; Walker et al., Lancet Infectious Diseases 2013; doi:10.1016/S0140-6736(08)61345-477	default	166	1636.49	75	7948463	lineage 4	[]			n.a.			1
ERR046895_1.fastq	ERR046895	PE	ERP000276; Walker et al., Lancet Infectious Diseases 2013; doi:10.1016/S0140-6736(08)61345-477	default	187	1839.62	75	8934372	lineage 3	[]			n.a.			1
ERR046896_1.fastq	ERR046896	PE	ERP000276; Walker et al., Lancet Infectious Diseases 2013; doi:10.1016/S0140-6736(08)61345-477	default	67	652.96	75	3174697	lineage 1	[]			n.a.
ERR046897_1.fastq	ERR046897	PE	ERP000276; Walker et al., Lancet Infectious Diseases 2013; doi:10.1016/S0140-6736(08)61345-477	default	79	779.73	75	3808456	lineage 4	[]			n.a.			1
ERR046898_1.fastq	ERR046898	PE	ERP000276; Walker et al., Lancet Infectious Diseases 2013; doi:10.1016/S0140-6736(08)61345-477	default	64	634.67	75	3100944	lineage 1	[]			n.a.			1
ERR046899_1.fastq	ERR046899	PE	ERP000276; Walker et al., Lancet Infectious Diseases 2013; doi:10.1016/S0140-6736(08)61345-477	default	153	1555.77	75	7593541	lineage 4	[]			n.a.
ERR046900_1.fastq	ERR046900	PE	ERP000276; Walker et al., Lancet Infectious Diseases 2013; doi:10.1016/S0140-6736(08)61345-477	default	151	1526.64	75	7451452	lineage 1	[]			n.a.			1
ERR046901_1.fastq	ERR046901	PE	ERP000276; Walker et al., Lancet Infectious Diseases 2013; doi:10.1016/S0140-6736(08)61345-477	default	129	1293.22	75	6312933	lineage 4	[]			n.a.			1
ERR046902_1.fastq	ERR046902	PE	ERP000276; Walker et al., Lancet Infectious Diseases 2013; doi:10.1016/S0140-6736(08)61345-477	default	114	1155.64	75	5641901	lineage 4	[]			n.a.
ERR046903_1.fastq	ERR046903	PE	ERP000276; Walker et al., Lancet Infectious Diseases 2013; doi:10.1016/S0140-6736(08)61345-477	default	122	1204.94	75	5882409	lineage 4	[u'Isoniazid resistance [2155168CG=katG.S315T]', u'Rifampicin resistance (RRDR) [761161TC=rpoB.L452P]', u'Fluoroquinolones resistance (QRDR) [7521GT=gyrA.A74S]']			n.a.			1
ERR046904_1.fastq	ERR046904	PE	ERP000276; Walker et al., Lancet Infectious Diseases 2013; doi:10.1016/S0140-6736(08)61345-477	default	103	1037.41	75	5065261	lineage 4	[]			n.a.			1
ERR046905_1.fastq	ERR046905	PE	ERP000276; Walker et al., Lancet Infectious Diseases 2013; doi:10.1016/S0140-6736(08)61345-477	default	149	1506.54	75	7353441	lineage 1	[]			n.a.			1
ERR046906_1.fastq	ERR046906	PE	ERP000276; Walker et al., Lancet Infectious Diseases 2013; doi:10.1016/S0140-6736(08)61345-477	default	129	1299.17	75	6311144	lineage 4	[]			n.a.			1
ERR046907_1.fastq	ERR046907	PE	ERP000276; Walker et al., Lancet Infectious Diseases 2013; doi:10.1016/S0140-6736(08)61345-477	default	121	1223.17	75	5942295	lineage 1	[]			n.a.			1
ERR046908_1.fastq	ERR046908	PE	ERP000276; Walker et al., Lancet Infectious Diseases 2013; doi:10.1016/S0140-6736(08)61345-477	default	127	1279.77	75	6217045	lineage 4	[]			n.a.			1
ERR046909_1.fastq	ERR046909	PE	ERP000276; Walker et al., Lancet Infectious Diseases 2013; doi:10.1016/S0140-6736(08)61345-477	default	65	655.94	75	3189101	lineage 4	[]			n.a.
ERR046910_1.fastq	ERR046910	PE	ERP000276; Walker et al., Lancet Infectious Diseases 2013; doi:10.1016/S0140-6736(08)61345-477	default	47	473.09	75	2301633	lineage 4	[]			n.a.			1
ERR046911_1.fastq	ERR046911	PE	ERP000276; Walker et al., Lancet Infectious Diseases 2013; doi:10.1016/S0140-6736(08)61345-477	default	141	1429.73	75	6944905	lineage 4	[u'Ethambutol resistance::SNP4247431GC=embB.M306I', u'Fluoroquinolones resistance (QRDR) [7582AG=gyrA.D94G]']			n.a.			1
ERR046912_1.fastq	ERR046912	PE	ERP000276; Walker et al., Lancet Infectious Diseases 2013; doi:10.1016/S0140-6736(08)61345-477	default	150	1526.49	75	7414530	lineage 4	[]			n.a.			1
ERR046913_1.fastq	ERR046913	PE	ERP000276; Walker et al., Lancet Infectious Diseases 2013; doi:10.1016/S0140-6736(08)61345-477	default	69	686.49	75	3337422	lineage 4	[u'Ethambutol resistance::SNP4247431GC=embB.M306I', u'Fluoroquinolones resistance (QRDR) [7582AG=gyrA.D94G]']			n.a.			1
ERR046914_1.fastq	ERR046914	PE	ERP000276; Walker et al., Lancet Infectious Diseases 2013; doi:10.1016/S0140-6736(08)61345-477	default	62	612.97	75	2980553	lineage 3	[]			n.a.			1
ERR046915_1.fastq	ERR046915	PE	ERP000276; Walker et al., Lancet Infectious Diseases 2013; doi:10.1016/S0140-6736(08)61345-477	default	52	508.10	75	2471538	lineage 1	[]			n.a.			1
ERR046916_1.fastq	ERR046916	PE	ERP000276; Walker et al., Lancet Infectious Diseases 2013; doi:10.1016/S0140-6736(08)61345-477	default	55	545.91	75	2655078	lineage 4	[]			n.a.			1
ERR046917_1.fastq	ERR046917	PE	ERP000276; Walker et al., Lancet Infectious Diseases 2013; doi:10.1016/S0140-6736(08)61345-477	default	94	932.36	75	4530797	lineage 4	[u'Isoniazid resistance::SNP1673425CT=?', u'Ethambutol resistance::SNP4247730GC=embB.G406A', u'Rifampicin resistance (RRDR) [761155CT=rpoB.S450L]']			n.a.			1
ERR046918_1.fastq	ERR046918	PE	ERP000276; Walker et al., Lancet Infectious Diseases 2013; doi:10.1016/S0140-6736(08)61345-477	default	68	676.62	75	3289542	lineage 5	[]			n.a.			1
ERR046919_1.fastq	ERR046919	PE	ERP000276; Walker et al., Lancet Infectious Diseases 2013; doi:10.1016/S0140-6736(08)61345-477	default	119	1181.63	75	5740689	lineage 4	[]			n.a.			1
ERR046920_1.fastq	ERR046920	PE	ERP000276; Walker et al., Lancet Infectious Diseases 2013; doi:10.1016/S0140-6736(08)61345-477	default	145	1445.03	75	7019127	lineage 4	[]			n.a.			1
ERR046921_1.fastq	ERR046921	PE	ERP000276; Walker et al., Lancet Infectious Diseases 2013; doi:10.1016/S0140-6736(08)61345-477	default	119	1024.33	75	5001178	lineage 3	[]			n.a.			1
ERR046922_1.fastq	ERR046922	PE	ERP000276; Walker et al., Lancet Infectious Diseases 2013; doi:10.1016/S0140-6736(08)61345-477	default	102	881.89	75	4306499	lineage 4	[]			n.a.			1
ERR046923_1.fastq	ERR046923	PE	ERP000276; Walker et al., Lancet Infectious Diseases 2013; doi:10.1016/S0140-6736(08)61345-477	default	121	1029.10	75	5024476	lineage 4	[]			n.a.			1
ERR046924_1.fastq	ERR046924	PE	ERP000276; Walker et al., Lancet Infectious Diseases 2013; doi:10.1016/S0140-6736(08)61345-477	default	99	864.11	75	4219749	lineage 4	[]			n.a.			1
ERR046925_1.fastq	ERR046925	PE	ERP000276; Walker et al., Lancet Infectious Diseases 2013; doi:10.1016/S0140-6736(08)61345-477	default	89	762.04	75	3721955	lineage 4	[]			n.a.			1
ERR046926_1.fastq	ERR046926	PE	ERP000276; Walker et al., Lancet Infectious Diseases 2013; doi:10.1016/S0140-6736(08)61345-477	default	78	675.58	75	3300302	lineage 4	[]			n.a.			1
ERR046927_1.fastq	ERR046927	PE	ERP000276; Walker et al., Lancet Infectious Diseases 2013; doi:10.1016/S0140-6736(08)61345-477	default	80	676.15	75	3303121	lineage 4	[]			n.a.			1
ERR046928_1.fastq	ERR046928	PE	ERP000276; Walker et al., Lancet Infectious Diseases 2013; doi:10.1016/S0140-6736(08)61345-477	default	62	537.43	75	2626502	lineage 4	[]			n.a.			1
ERR046929_1.fastq	ERR046929	PE	ERP000276; Walker et al., Lancet Infectious Diseases 2013; doi:10.1016/S0140-6736(08)61345-477	default	100	863.44	75	4216498	lineage 4	[]			n.a.			1
ERR046930_1.fastq	ERR046930	PE	ERP000276; Walker et al., Lancet Infectious Diseases 2013; doi:10.1016/S0140-6736(08)61345-477	default	113	979.85	75	4760976	lineage 4	[]			n.a.			1
ERR046931_1.fastq	ERR046931	PE	ERP000276; Walker et al., Lancet Infectious Diseases 2013; doi:10.1016/S0140-6736(08)61345-477	default	66	572.14	75	2782228	lineage 4	[]			n.a.
ERR046932_1.fastq	ERR046932	PE	ERP000276; Walker et al., Lancet Infectious Diseases 2013; doi:10.1016/S0140-6736(08)61345-477	default	79	678.53	75	3298569	lineage 4	[]			n.a.			1
ERR046933_1.fastq	ERR046933	PE	ERP000276; Walker et al., Lancet Infectious Diseases 2013; doi:10.1016/S0140-6736(08)61345-477	default	96	838.38	75	4074348	lineage 5	[]			n.a.			1
ERR046934_1.fastq	ERR046934	PE	ERP000276; Walker et al., Lancet Infectious Diseases 2013; doi:10.1016/S0140-6736(08)61345-477	default	86	744.36	75	3618098	lineage 3	[]			n.a.			1
ERR046935_1.fastq	ERR046935	PE	ERP000276; Walker et al., Lancet Infectious Diseases 2013; doi:10.1016/S0140-6736(08)61345-477	default	101	871.31	75	4234237	lineage 4	[]			n.a.			1
ERR046936_1.fastq	ERR046936	PE	ERP000276; Walker et al., Lancet Infectious Diseases 2013; doi:10.1016/S0140-6736(08)61345-477	default	131	1136.16	75	5519665	lineage 3	[]			n.a.			1
ERR046937_1.fastq	ERR046937	PE	ERP000276; Walker et al., Lancet Infectious Diseases 2013; doi:10.1016/S0140-6736(08)61345-477	default	95	825.76	75	4013169	lineage 4	[]			n.a.			1
ERR046938_1.fastq	ERR046938	PE	ERP000276; Walker et al., Lancet Infectious Diseases 2013; doi:10.1016/S0140-6736(08)61345-477	default	75	649.06	75	3155556	lineage 2/beijing sublineage	[]			n.a.			1
ERR046939_1.fastq	ERR046939	PE	ERP000276; Walker et al., Lancet Infectious Diseases 2013; doi:10.1016/S0140-6736(08)61345-477	default	100	874.14	75	4247959	lineage 3	[]			n.a.			1
ERR046940_1.fastq	ERR046940	PE	ERP000276; Walker et al., Lancet Infectious Diseases 2013; doi:10.1016/S0140-6736(08)61345-477	default	79	680.66	75	3308960	lineage 3	[]			n.a.			1
ERR046941_1.fastq	ERR046941	PE	ERP000276; Walker et al., Lancet Infectious Diseases 2013; doi:10.1016/S0140-6736(08)61345-477	default	94	821.70	75	3993483	lineage 3	[]			n.a.			1
ERR046942_1.fastq	ERR046942	PE	ERP000276; Walker et al., Lancet Infectious Diseases 2013; doi:10.1016/S0140-6736(08)61345-477	default	102	892.81	75	4338592	lineage 3	[]			n.a.			1
ERR046943_1.fastq	ERR046943	PE	ERP000276; Walker et al., Lancet Infectious Diseases 2013; doi:10.1016/S0140-6736(08)61345-477	default	111	963.85	75	4683371	lineage 4	[u'Rifampicin resistance (RRDR) [761155CG=rpoB.S450W]']			n.a.			1
ERR046944_1.fastq	ERR046944	PE	ERP000276; Walker et al., Lancet Infectious Diseases 2013; doi:10.1016/S0140-6736(08)61345-477	default	73	625.08	75	3039194	lineage 4	[u'Isoniazid resistance [2155168CG=katG.S315T]', u'Rifampicin resistance (RRDR) [761161TC=rpoB.L452P]', u'Fluoroquinolones resistance (QRDR) [7521GT=gyrA.A74S]']			n.a.
ERR046945_1.fastq	ERR046945	PE	ERP000276; Walker et al., Lancet Infectious Diseases 2013; doi:10.1016/S0140-6736(08)61345-477	default	91	779.06	75	3805046	lineage 1	[]			n.a.			1
ERR046946_1.fastq	ERR046946	PE	ERP000276; Walker et al., Lancet Infectious Diseases 2013; doi:10.1016/S0140-6736(08)61345-477	default	74	624.51	75	3051259	lineage 4	[]			n.a.			1
ERR046947_1.fastq	ERR046947	PE	ERP000276; Walker et al., Lancet Infectious Diseases 2013; doi:10.1016/S0140-6736(08)61345-477	default	86	744.03	75	3634214	lineage 2/beijing sublineage	[]			n.a.			1
ERR046948_1.fastq	ERR046948	PE	ERP000276; Walker et al., Lancet Infectious Diseases 2013; doi:10.1016/S0140-6736(08)61345-477	default	99	845.37	75	4128426	lineage 4	[]			n.a.			1
ERR046949_1.fastq	ERR046949	PE	ERP000276; Walker et al., Lancet Infectious Diseases 2013; doi:10.1016/S0140-6736(08)61345-477	default	68	578.09	75	2824864	lineage 2/beijing sublineage	[]			n.a.			1
ERR046950_1.fastq	ERR046950	PE	ERP000276; Walker et al., Lancet Infectious Diseases 2013; doi:10.1016/S0140-6736(08)61345-477	default	75	645.90	75	3155582	lineage 4	[]			n.a.			1
ERR046951_1.fastq	ERR046951	PE	ERP000276; Walker et al., Lancet Infectious Diseases 2013; doi:10.1016/S0140-6736(08)61345-477	default	86	739.59	75	3612569	lineage 4	[]			n.a.			1
ERR046952_1.fastq	ERR046952	PE	ERP000276; Walker et al., Lancet Infectious Diseases 2013; doi:10.1016/S0140-6736(08)61345-477	default	112	962.42	75	4699334	lineage 4	[]			n.a.			1
ERR046953_1.fastq	ERR046953	PE	ERP000276; Walker et al., Lancet Infectious Diseases 2013; doi:10.1016/S0140-6736(08)61345-477	default	123	1036.25	75	5059424	lineage 4	[]			n.a.			1
ERR046954_1.fastq	ERR046954	PE	ERP000276; Walker et al., Lancet Infectious Diseases 2013; doi:10.1016/S0140-6736(08)61345-477	default	59	510.44	75	2482827	animal lineage	[]			n.a.			1
ERR046955_1.fastq	ERR046955	PE	ERP000276; Walker et al., Lancet Infectious Diseases 2013; doi:10.1016/S0140-6736(08)61345-477	default	66	572.92	75	2786067	lineage 4	[]			n.a.
ERR046956_1.fastq	ERR046956	PE	ERP000276; Walker et al., Lancet Infectious Diseases 2013; doi:10.1016/S0140-6736(08)61345-477	default	65	559.24	75	2719683	lineage 4	[]			n.a.
ERR046957_1.fastq	ERR046957	PE	ERP000276; Walker et al., Lancet Infectious Diseases 2013; doi:10.1016/S0140-6736(08)61345-477	default	87	750.21	75	3646523	lineage 4	[]			n.a.			1
ERR046958_1.fastq	ERR046958	PE	ERP000276; Walker et al., Lancet Infectious Diseases 2013; doi:10.1016/S0140-6736(08)61345-477	default	102	880.31	75	4277991	lineage 4	[]			n.a.			1
ERR046959_1.fastq	ERR046959	PE	ERP000276; Walker et al., Lancet Infectious Diseases 2013; doi:10.1016/S0140-6736(08)61345-477	default	70	602.77	75	2930950	lineage 4	[]			n.a.			1
ERR046960_1.fastq	ERR046960	PE	ERP000276; Walker et al., Lancet Infectious Diseases 2013; doi:10.1016/S0140-6736(08)61345-477	default	76	650.45	75	3162381	lineage 4	[]			n.a.			1
ERR046961_1.fastq	ERR046961	PE	ERP000276; Walker et al., Lancet Infectious Diseases 2013; doi:10.1016/S0140-6736(08)61345-477	default	103	892.91	75	4339147	animal lineage	[]			n.a.			1
ERR046962_1.fastq	ERR046962	PE	ERP000276; Walker et al., Lancet Infectious Diseases 2013; doi:10.1016/S0140-6736(08)61345-477	default	86	738.46	75	3589496	lineage 4	[]			n.a.			1
ERR046963_1.fastq	ERR046963	PE	ERP000276; Walker et al., Lancet Infectious Diseases 2013; doi:10.1016/S0140-6736(08)61345-477	default	74	634.93	75	3087028	lineage 2/beijing sublineage	[]			n.a.			1
ERR046964_1.fastq	ERR046964	PE	ERP000276; Walker et al., Lancet Infectious Diseases 2013; doi:10.1016/S0140-6736(08)61345-477	default	104	904.53	75	4395578	lineage 4	[]			n.a.			1
ERR046965_1.fastq	ERR046965	PE	ERP000276; Walker et al., Lancet Infectious Diseases 2013; doi:10.1016/S0140-6736(08)61345-477	default	112	950.99	75	4621066	lineage 3	[]			n.a.			1
ERR046966_1.fastq	ERR046966	PE	ERP000276; Walker et al., Lancet Infectious Diseases 2013; doi:10.1016/S0140-6736(08)61345-477	default	85	730.43	75	3550601	lineage 2/beijing sublineage	[]			n.a.			1
ERR046967_1.fastq	ERR046967	PE	ERP000276; Walker et al., Lancet Infectious Diseases 2013; doi:10.1016/S0140-6736(08)61345-477	default	86	742.73	75	3610260	lineage 2/beijing sublineage	[]			n.a.			1
ERR046968_1.fastq	ERR046968	PE	ERP000276; Walker et al., Lancet Infectious Diseases 2013; doi:10.1016/S0140-6736(08)61345-477	default	69	596.16	75	2898878	lineage 3	[]			n.a.			1
ERR046969_1.fastq	ERR046969	PE	ERP000276; Walker et al., Lancet Infectious Diseases 2013; doi:10.1016/S0140-6736(08)61345-477	default	80	684.63	75	3344343	lineage 3	[]			n.a.			1
ERR046970_1.fastq	ERR046970	PE	ERP000276; Walker et al., Lancet Infectious Diseases 2013; doi:10.1016/S0140-6736(08)61345-477	default	57	480.05	75	2346590	lineage 3	[]			n.a.			1
ERR046971_1.fastq	ERR046971	PE	ERP000276; Walker et al., Lancet Infectious Diseases 2013; doi:10.1016/S0140-6736(08)61345-477	default	64	545.70	75	2666800	lineage 4	[]			n.a.			1
ERR046972_1.fastq	ERR046972	PE	ERP000276; Walker et al., Lancet Infectious Diseases 2013; doi:10.1016/S0140-6736(08)61345-477	default	189	1625.99	75	7935365	lineage 4	[]			n.a.			1
ERR046973_1.fastq	ERR046973	PE	ERP000276; Walker et al., Lancet Infectious Diseases 2013; doi:10.1016/S0140-6736(08)61345-477	default	63	533.53	75	2607398	lineage 4	[]			n.a.
ERR046974_1.fastq	ERR046974	PE	ERP000276; Walker et al., Lancet Infectious Diseases 2013; doi:10.1016/S0140-6736(08)61345-477	default	51	424.24	75	2074425	lineage 4	[]			n.a.			1
ERR046975_1.fastq	ERR046975	PE	ERP000276; Walker et al., Lancet Infectious Diseases 2013; doi:10.1016/S0140-6736(08)61345-477	default	145	1216.21	75	5936889	lineage 4	[]			n.a.			1
ERR046976_1.fastq	ERR046976	PE	ERP000276; Walker et al., Lancet Infectious Diseases 2013; doi:10.1016/S0140-6736(08)61345-477	default	70	586.54	75	2865924	lineage 4	[]			n.a.
ERR046977_1.fastq	ERR046977	PE	ERP000276; Walker et al., Lancet Infectious Diseases 2013; doi:10.1016/S0140-6736(08)61345-477	default	95	803.68	75	3924968	lineage 4	[u'Isoniazid resistance [2155168CG=katG.S315T]', u'Rifampicin resistance (RRDR) [761161TC=rpoB.L452P]']			n.a.
ERR046978_1.fastq	ERR046978	PE	ERP000276; Walker et al., Lancet Infectious Diseases 2013; doi:10.1016/S0140-6736(08)61345-477	default	65	548.44	75	2667165	lineage 1	[]			n.a.
ERR046979_1.fastq	ERR046979	PE	ERP000276; Walker et al., Lancet Infectious Diseases 2013; doi:10.1016/S0140-6736(08)61345-477	default	68	583.20	75	2835810	lineage 3	[]			n.a.
ERR046980_1.fastq	ERR046980	PE	ERP000276; Walker et al., Lancet Infectious Diseases 2013; doi:10.1016/S0140-6736(08)61345-477	default	53	449.72	75	2188026	lineage 4	[]			n.a.			1
ERR046981_1.fastq	ERR046981	PE	ERP000276; Walker et al., Lancet Infectious Diseases 2013; doi:10.1016/S0140-6736(08)61345-477	default	80	672.81	75	3270768	lineage 4	[u'Isoniazid resistance::SNP1673425CT=?']			n.a.			1
ERR046982_1.fastq	ERR046982	PE	ERP000276; Walker et al., Lancet Infectious Diseases 2013; doi:10.1016/S0140-6736(08)61345-477	default	62	527.89	75	2567389	lineage 3	[]			n.a.			1
ERR046983_1.fastq	ERR046983	PE	ERP000276; Walker et al., Lancet Infectious Diseases 2013; doi:10.1016/S0140-6736(08)61345-477	default	75	640.43	75	3113613	lineage 3	[]			n.a.			1
ERR046984_1.fastq	ERR046984	PE	ERP000276; Walker et al., Lancet Infectious Diseases 2013; doi:10.1016/S0140-6736(08)61345-477	default	96	811.89	75	3945685	lineage 4	[]			n.a.			1
ERR046985_1.fastq	ERR046985	PE	ERP000276; Walker et al., Lancet Infectious Diseases 2013; doi:10.1016/S0140-6736(08)61345-477	default	85	723.69	75	3517645	lineage 4	[u'Rifampicin resistance (RRDR) [761155CT=rpoB.S450L]']			n.a.
ERR046986_1.fastq	ERR046986	PE	ERP000276; Walker et al., Lancet Infectious Diseases 2013; doi:10.1016/S0140-6736(08)61345-477	default	43	361.47	75	1759720	lineage 4	[u'Rifampicin resistance (RRDR) [761155CG=rpoB.S450W]']			n.a.			1
ERR046987_1.fastq	ERR046987	PE	ERP000276; Walker et al., Lancet Infectious Diseases 2013; doi:10.1016/S0140-6736(08)61345-477	default	92	787.76	75	3828597	lineage 3	[]			n.a.
ERR046988_1.fastq	ERR046988	PE	ERP000276; Walker et al., Lancet Infectious Diseases 2013; doi:10.1016/S0140-6736(08)61345-477	default	82	703.85	75	3421440	lineage 4	[]			n.a.			1
ERR046989_1.fastq	ERR046989	PE	ERP000276; Walker et al., Lancet Infectious Diseases 2013; doi:10.1016/S0140-6736(08)61345-477	default	79	668.88	75	3251672	animal lineage	[]			n.a.			1
ERR046990_1.fastq	ERR046990	PE	ERP000276; Walker et al., Lancet Infectious Diseases 2013; doi:10.1016/S0140-6736(08)61345-477	default	72	604.90	75	2941166	lineage 4	[]			n.a.			1
ERR046991_1.fastq	ERR046991	PE	ERP000276; Walker et al., Lancet Infectious Diseases 2013; doi:10.1016/S0140-6736(08)61345-477	default	55	450.14	75	2190040	lineage 4	[]			n.a.			1
ERR046992_1.fastq	ERR046992	PE	ERP000276; Walker et al., Lancet Infectious Diseases 2013; doi:10.1016/S0140-6736(08)61345-477	default	96	716.51	75	3482865	lineage 4	[]			n.a.			1
ERR046993_1.fastq	ERR046993	PE	ERP000276; Walker et al., Lancet Infectious Diseases 2013; doi:10.1016/S0140-6736(08)61345-477	default	92	788.79	75	3852377	lineage 4	[]			n.a.			1
ERR046994_1.fastq	ERR046994	PE	ERP000276; Walker et al., Lancet Infectious Diseases 2013; doi:10.1016/S0140-6736(08)61345-477	default	69	597.40	75	2918965	lineage 4	[]			n.a.			1
ERR046995_1.fastq	ERR046995	PE	ERP000276; Walker et al., Lancet Infectious Diseases 2013; doi:10.1016/S0140-6736(08)61345-477	default	76	657.32	75	3211235	lineage 4	[]			n.a.			1
ERR046996_1.fastq	ERR046996	PE	ERP000276; Walker et al., Lancet Infectious Diseases 2013; doi:10.1016/S0140-6736(08)61345-477	default	97	839.97	75	4102018	lineage 4	[]			n.a.			1
ERR046997_1.fastq	ERR046997	PE	ERP000276; Walker et al., Lancet Infectious Diseases 2013; doi:10.1016/S0140-6736(08)61345-477	default	94	812.76	75	3969268	lineage 4	[]			n.a.			1
ERR046998_1.fastq	ERR046998	PE	ERP000276; Walker et al., Lancet Infectious Diseases 2013; doi:10.1016/S0140-6736(08)61345-477	default	62	537.09	75	2624832	lineage 4	[]			n.a.			1
ERR046999_1.fastq	ERR046999	PE	ERP000276; Walker et al., Lancet Infectious Diseases 2013; doi:10.1016/S0140-6736(08)61345-477	default	68	588.89	75	2877528	lineage 4	[]			n.a.			1
ERR047000_1.fastq	ERR047000	PE	ERP000276; Walker et al., Lancet Infectious Diseases 2013; doi:10.1016/S0140-6736(08)61345-477	default	96	823.86	75	4023464	lineage 4	[]			n.a.			1
ERR047001_1.fastq	ERR047001	PE	ERP000276; Walker et al., Lancet Infectious Diseases 2013; doi:10.1016/S0140-6736(08)61345-477	default	93	807.73	75	3944783	lineage 1	[u'Isoniazid resistance::SNP1673425CT=?']			n.a.			1
ERR047002_1.fastq	ERR047002	PE	ERP000276; Walker et al., Lancet Infectious Diseases 2013; doi:10.1016/S0140-6736(08)61345-477	default	78	677.75	75	3294746	lineage 1	[u'Isoniazid resistance::SNP1673425CT=?']			n.a.			1
ERR047003_1.fastq	ERR047003	PE	ERP000276; Walker et al., Lancet Infectious Diseases 2013; doi:10.1016/S0140-6736(08)61345-477	default	75	653.47	75	3176928	lineage 2/beijing sublineage	[]			n.a.			1
ERR047004_1.fastq	ERR047004	PE	ERP000276; Walker et al., Lancet Infectious Diseases 2013; doi:10.1016/S0140-6736(08)61345-477	default	80	688.50	75	3346944	lineage 4	[]			n.a.			1
ERR047005_1.fastq	ERR047005	PE	ERP000276; Walker et al., Lancet Infectious Diseases 2013; doi:10.1016/S0140-6736(08)61345-477	default	110	943.16	75	4582865	lineage 4	[]			n.a.			1
ERR047006_1.fastq	ERR047006	PE	ERP000276; Walker et al., Lancet Infectious Diseases 2013; doi:10.1016/S0140-6736(08)61345-477	default	100	847.25	75	4117417	lineage 4	[]			n.a.			1
ERR047007_1.fastq	ERR047007	PE	ERP000276; Walker et al., Lancet Infectious Diseases 2013; doi:10.1016/S0140-6736(08)61345-477	default	94	778.48	75	3783661	lineage 4	[]			n.a.			1
ERR047008_1.fastq	ERR047008	PE	ERP000276; Walker et al., Lancet Infectious Diseases 2013; doi:10.1016/S0140-6736(08)61345-477	default	101	858.83	75	4173630	lineage 4	[]			n.a.			1
ERR047009_1.fastq	ERR047009	PE	ERP000276; Walker et al., Lancet Infectious Diseases 2013; doi:10.1016/S0140-6736(08)61345-477	default	86	753.47	75	3662290	lineage 4	[]			n.a.			1
ERR047010_1.fastq	ERR047010	PE	ERP000276; Walker et al., Lancet Infectious Diseases 2013; doi:10.1016/S0140-6736(08)61345-477	default	87	756.36	75	3676280	lineage 4	[]			n.a.			1
ERR047011_1.fastq	ERR047011	PE	ERP000276; Walker et al., Lancet Infectious Diseases 2013; doi:10.1016/S0140-6736(08)61345-477	default	96	832.04	75	4043578	lineage 4	[]			n.a.			1
ERR047012_1.fastq	ERR047012	PE	ERP000276; Walker et al., Lancet Infectious Diseases 2013; doi:10.1016/S0140-6736(08)61345-477	default	96	832.06	75	4043752	lineage 4	[]			n.a.			1
ERR047013_1.fastq	ERR047013	PE	ERP000276; Walker et al., Lancet Infectious Diseases 2013; doi:10.1016/S0140-6736(08)61345-477	default	80	691.26	75	3360346	lineage 4	[]			n.a.			1
ERR047014_1.fastq	ERR047014	PE	ERP000276; Walker et al., Lancet Infectious Diseases 2013; doi:10.1016/S0140-6736(08)61345-477	default	85	736.67	75	3580745	lineage 4	[]			n.a.			1
ERR047015_1.fastq	ERR047015	PE	ERP000276; Walker et al., Lancet Infectious Diseases 2013; doi:10.1016/S0140-6736(08)61345-477	default	86	743.26	75	3612710	lineage 4	[]			n.a.
ERR047016_1.fastq	ERR047016	PE	ERP000276; Walker et al., Lancet Infectious Diseases 2013; doi:10.1016/S0140-6736(08)61345-477	default	131	1136.91	75	5523293	lineage 4	[]			n.a.			1
ERR072013_1.fastq	ERR072013	PE	ERP000276; Walker et al., Lancet Infectious Diseases 2013; doi:10.1016/S0140-6736(08)61345-477	-Q 5	40	661.75	75	3217294	lineage 4	[]			n.a.
ERR072014_1.fastq	ERR072014	PE	ERP000276; Walker et al., Lancet Infectious Diseases 2013; doi:10.1016/S0140-6736(08)61345-477	-Q 5	33	534.28	75	2598567	lineage 3	[]			n.a.
ERR072015_1.fastq	ERR072015	PE	ERP000276; Walker et al., Lancet Infectious Diseases 2013; doi:10.1016/S0140-6736(08)61345-477	-Q 5	12	203.10	75	991117	lineage 4 -- low coverage (median below 10x)	[u'remark: low coverage (RRDR below 10x)']			n.a.
ERR072016_1.fastq	ERR072016	PE	ERP000276; Walker et al., Lancet Infectious Diseases 2013; doi:10.1016/S0140-6736(08)61345-477	-Q 5	38	628.02	75	3053581	lineage 4	[u'Isoniazid resistance::SNP1673425CT=?']			n.a.
ERR072017_1.fastq	ERR072017	PE	ERP000276; Walker et al., Lancet Infectious Diseases 2013; doi:10.1016/S0140-6736(08)61345-477	-Q 5	34	541.01	75	2631218	lineage 4	[u'Rifampicin resistance (RRDR) [761155CG=rpoB.S450W]']			n.a.
ERR072018_1.fastq	ERR072018	PE	ERP000276; Walker et al., Lancet Infectious Diseases 2013; doi:10.1016/S0140-6736(08)61345-477	-Q 5	33	545.90	75	2654981	lineage 4	[]			n.a.
ERR072019_1.fastq	ERR072019	PE	ERP000276; Walker et al., Lancet Infectious Diseases 2013; doi:10.1016/S0140-6736(08)61345-477	-Q 5	36	594.80	75	2892358	lineage 4	[]			n.a.			1
ERR072020_1.fastq	ERR072020	PE	ERP000276; Walker et al., Lancet Infectious Diseases 2013; doi:10.1016/S0140-6736(08)61345-477	-Q 5	39	631.26	75	3069301	lineage 4	[]			n.a.			1
ERR072021_1.fastq	ERR072021	PE	ERP000276; Walker et al., Lancet Infectious Diseases 2013; doi:10.1016/S0140-6736(08)61345-477	-Q 5	38	621.45	75	3021661	lineage 3	[]			n.a.			1
ERR072022_1.fastq	ERR072022	PE	ERP000276; Walker et al., Lancet Infectious Diseases 2013; doi:10.1016/S0140-6736(08)61345-477	-Q 5	29	492.47	75	2384059	lineage 3	[]			n.a.			1
ERR072023_1.fastq	ERR072023	PE	ERP000276; Walker et al., Lancet Infectious Diseases 2013; doi:10.1016/S0140-6736(08)61345-477	-Q 5	34	568.00	75	2748919	lineage 3	[]			n.a.			1
ERR072024_1.fastq	ERR072024	PE	ERP000276; Walker et al., Lancet Infectious Diseases 2013; doi:10.1016/S0140-6736(08)61345-477	-Q 5	39	634.26	75	3068939	lineage 3	[]			n.a.			1
ERR072025_1.fastq	ERR072025	PE	ERP000276; Walker et al., Lancet Infectious Diseases 2013; doi:10.1016/S0140-6736(08)61345-477	-Q 5	40	665.77	75	3221140	lineage 3	[]			n.a.			1
ERR072026_1.fastq	ERR072026	PE	ERP000276; Walker et al., Lancet Infectious Diseases 2013; doi:10.1016/S0140-6736(08)61345-477	-Q 5	33	529.23	75	2561661	lineage 3	[]			n.a.			1
ERR072027_1.fastq	ERR072027	PE	ERP000276; Walker et al., Lancet Infectious Diseases 2013; doi:10.1016/S0140-6736(08)61345-477	-Q 5	30	496.43	75	2403207	lineage 2/beijing sublineage	[]			n.a.			1
ERR072028_1.fastq	ERR072028	PE	ERP000276; Walker et al., Lancet Infectious Diseases 2013; doi:10.1016/S0140-6736(08)61345-477	-Q 5	35	576.43	75	2789610	lineage 4	[]			n.a.			1
ERR072029_1.fastq	ERR072029	PE	ERP000276; Walker et al., Lancet Infectious Diseases 2013; doi:10.1016/S0140-6736(08)61345-477	-Q 5	34	568.98	75	2753624	lineage 3	[]			n.a.			1
ERR072030_1.fastq	ERR072030	PE	ERP000276; Walker et al., Lancet Infectious Diseases 2013; doi:10.1016/S0140-6736(08)61345-477	-Q 5	30	488.94	75	2367033	lineage 4	[]			n.a.			1
ERR072031_1.fastq	ERR072031	PE	ERP000276; Walker et al., Lancet Infectious Diseases 2013; doi:10.1016/S0140-6736(08)61345-477	-Q 5	34	559.96	75	2710051	lineage 3	[]			n.a.			1
ERR072032_1.fastq	ERR072032	PE	ERP000276; Walker et al., Lancet Infectious Diseases 2013; doi:10.1016/S0140-6736(08)61345-477	-Q 5	31	496.06	75	2401430	lineage 3	[]			n.a.			1
ERR072033_1.fastq	ERR072033	PE	ERP000276; Walker et al., Lancet Infectious Diseases 2013; doi:10.1016/S0140-6736(08)61345-477	-Q 5	33	456.29	75	2209319	lineage 3 -- low coverage (median below 10x)	[u'remark: low coverage (RRDR below 10x)']			n.a.
ERR072034_1.fastq	ERR072034	PE	ERP000276; Walker et al., Lancet Infectious Diseases 2013; doi:10.1016/S0140-6736(08)61345-477	-Q 5	36	588.61	75	2848472	lineage 4	[]			n.a.			1
ERR072035_1.fastq	ERR072035	PE	ERP000276; Walker et al., Lancet Infectious Diseases 2013; doi:10.1016/S0140-6736(08)61345-477	-Q 5	36	587.79	75	2844491	lineage 4	[]			n.a.			1
ERR072036_1.fastq	ERR072036	PE	ERP000276; Walker et al., Lancet Infectious Diseases 2013; doi:10.1016/S0140-6736(08)61345-477	-Q 5	44	714.65	75	3457267	lineage 4	[]			n.a.			1
ERR072037_1.fastq	ERR072037	PE	ERP000276; Walker et al., Lancet Infectious Diseases 2013; doi:10.1016/S0140-6736(08)61345-477	-Q 5	40	650.26	75	3146275	lineage 4	[]			n.a.			1
ERR072038_1.fastq	ERR072038	PE	ERP000276; Walker et al., Lancet Infectious Diseases 2013; doi:10.1016/S0140-6736(08)61345-477	-Q 5	36	586.85	75	2839947	lineage 4	[]			n.a.			1
ERR072039_1.fastq	ERR072039	PE	ERP000276; Walker et al., Lancet Infectious Diseases 2013; doi:10.1016/S0140-6736(08)61345-477	-Q 5	41	671.04	75	3246588	lineage 4	[]			n.a.			1
ERR072040_1.fastq	ERR072040	PE	ERP000276; Walker et al., Lancet Infectious Diseases 2013; doi:10.1016/S0140-6736(08)61345-477	-Q 5	37	590.77	75	2858906	lineage 3	[]			n.a.			1
ERR072041_1.fastq	ERR072041	PE	ERP000276; Walker et al., Lancet Infectious Diseases 2013; doi:10.1016/S0140-6736(08)61345-477	-Q 5	42	683.83	75	3308378	lineage 4	[]			n.a.			1
ERR072042_1.fastq	ERR072042	PE	ERP000276; Walker et al., Lancet Infectious Diseases 2013; doi:10.1016/S0140-6736(08)61345-477	-Q 5	34	567.04	75	2744247	lineage 4	[]			n.a.			1
ERR072043_1.fastq	ERR072043	PE	ERP000276; Walker et al., Lancet Infectious Diseases 2013; doi:10.1016/S0140-6736(08)61345-477	-Q 5	35	583.52	75	2823845	lineage 3	[]			n.a.
ERR072044_1.fastq	ERR072044	PE	ERP000276; Walker et al., Lancet Infectious Diseases 2013; doi:10.1016/S0140-6736(08)61345-477	-Q 5	34	550.12	75	2662556	lineage 4	[]			n.a.			1
ERR072045_1.fastq	ERR072045	PE	ERP000276; Walker et al., Lancet Infectious Diseases 2013; doi:10.1016/S0140-6736(08)61345-477	-Q 5	37	606.96	75	2937095	lineage 4	[]			n.a.			1
ERR072046_1.fastq	ERR072046	PE	ERP000276; Walker et al., Lancet Infectious Diseases 2013; doi:10.1016/S0140-6736(08)61345-477	-Q 5	29	478.35	75	2315892	lineage 4	[]			n.a.			1
ERR072047_1.fastq	ERR072047	PE	ERP000276; Walker et al., Lancet Infectious Diseases 2013; doi:10.1016/S0140-6736(08)61345-477	-Q 5	38	601.30	75	2909734	lineage 4	[]			n.a.			1
ERR072048_1.fastq	ERR072048	PE	ERP000276; Walker et al., Lancet Infectious Diseases 2013; doi:10.1016/S0140-6736(08)61345-477	-Q 5	35	578.45	75	2799355	lineage 4	[]			n.a.			1
ERR072049_1.fastq	ERR072049	PE	ERP000276; Walker et al., Lancet Infectious Diseases 2013; doi:10.1016/S0140-6736(08)61345-477	-Q 5	36	604.29	75	2924223	lineage 4	[]			n.a.
ERR072050_1.fastq	ERR072050	PE	ERP000276; Walker et al., Lancet Infectious Diseases 2013; doi:10.1016/S0140-6736(08)61345-477	-Q 5	36	591.87	75	2864207	lineage 4	[]			n.a.			1
ERR072051_1.fastq	ERR072051	PE	ERP000276; Walker et al., Lancet Infectious Diseases 2013; doi:10.1016/S0140-6736(08)61345-477	-Q 5	31	513.92	75	2487744	lineage 4	[]			n.a.			1
ERR072052_1.fastq	ERR072052	PE	ERP000276; Walker et al., Lancet Infectious Diseases 2013; doi:10.1016/S0140-6736(08)61345-477	-Q 5	30	497.72	75	2409471	lineage 3	[u'Isoniazid resistance [2155168CG=katG.S315T]']			n.a.
ERR072053_1.fastq	ERR072053	PE	ERP000276; Walker et al., Lancet Infectious Diseases 2013; doi:10.1016/S0140-6736(08)61345-477	-Q 5	30	497.06	75	2406252	lineage 4	[]			n.a.
ERR072054_1.fastq	ERR072054	PE	ERP000276; Walker et al., Lancet Infectious Diseases 2013; doi:10.1016/S0140-6736(08)61345-477	-Q 5	36	584.74	75	2829754	lineage 3	[]			n.a.
ERR072055_1.fastq	ERR072055	PE	ERP000276; Walker et al., Lancet Infectious Diseases 2013; doi:10.1016/S0140-6736(08)61345-477	-Q 5	45	730.60	75	3534294	lineage 3	[u'Streptomycin resistance::SNP1472359AC=rrs.S172R']			n.a.
ERR072056_1.fastq	ERR072056	PE	ERP000276; Walker et al., Lancet Infectious Diseases 2013; doi:10.1016/S0140-6736(08)61345-477	-Q 5	28	463.85	75	2245859	lineage 3	[]			n.a.
ERR072057_1.fastq	ERR072057	PE	ERP000276; Walker et al., Lancet Infectious Diseases 2013; doi:10.1016/S0140-6736(08)61345-477	-Q 5	32	542.80	75	2627193	lineage 3	[]			n.a.
ERR072058_1.fastq	ERR072058	PE	ERP000276; Walker et al., Lancet Infectious Diseases 2013; doi:10.1016/S0140-6736(08)61345-477	-Q 5	38	630.27	75	3049699	lineage 3	[]			n.a.
ERR072059_1.fastq	ERR072059	PE	ERP000276; Walker et al., Lancet Infectious Diseases 2013; doi:10.1016/S0140-6736(08)61345-477	-Q 5	34	567.69	75	2747409	lineage 3	[]			n.a.
ERR072060_1.fastq	ERR072060	PE	ERP000276; Walker et al., Lancet Infectious Diseases 2013; doi:10.1016/S0140-6736(08)61345-477	-Q 5	31	513.45	75	2485402	lineage 3	[]			n.a.
ERR072061_1.fastq	ERR072061	PE	ERP000276; Walker et al., Lancet Infectious Diseases 2013; doi:10.1016/S0140-6736(08)61345-477	-Q 5	6	113.39	75	553573	lineage 3 -- low coverage (median below 10x)	[u'remark: low coverage (RRDR below 10x)']			n.a.
ERR072062_1.fastq	ERR072062	PE	ERP000276; Walker et al., Lancet Infectious Diseases 2013; doi:10.1016/S0140-6736(08)61345-477	-Q 5	25	401.31	75	1943691	lineage 3	[]			n.a.
ERR072063_1.fastq	ERR072063	PE	ERP000276; Walker et al., Lancet Infectious Diseases 2013; doi:10.1016/S0140-6736(08)61345-477	-Q 5	25	420.38	75	2035832	lineage 3	[]			n.a.
ERR072064_1.fastq	ERR072064	PE	ERP000276; Walker et al., Lancet Infectious Diseases 2013; doi:10.1016/S0140-6736(08)61345-477	-Q 5	28	446.05	75	2159821	lineage 3	[]			n.a.
ERR072065_1.fastq	ERR072065	PE	ERP000276; Walker et al., Lancet Infectious Diseases 2013; doi:10.1016/S0140-6736(08)61345-477	-Q 5	21	335.13	75	1624059	lineage 3	[]			n.a.			1
ERR072066_1.fastq	ERR072066	PE	ERP000276; Walker et al., Lancet Infectious Diseases 2013; doi:10.1016/S0140-6736(08)61345-477	-Q 5	26	432.52	75	2094448	lineage 3	[u'Streptomycin resistance::SNP1472359AC=rrs.S172R']			n.a.
ERR072067_1.fastq	ERR072067	PE	ERP000276; Walker et al., Lancet Infectious Diseases 2013; doi:10.1016/S0140-6736(08)61345-477	-Q 5	26	408.26	75	1977264	lineage 3	[]			n.a.
ERR072068_1.fastq	ERR072068	PE	ERP000276; Walker et al., Lancet Infectious Diseases 2013; doi:10.1016/S0140-6736(08)61345-477	-Q 5	24	383.21	75	1856299	lineage 3	[u'Fluoroquinolones resistance (QRDR) [7582AG=gyrA.D94G]']			n.a.
ERR072069_1.fastq	ERR072069	PE	ERP000276; Walker et al., Lancet Infectious Diseases 2013; doi:10.1016/S0140-6736(08)61345-477	-Q 5	23	366.36	75	1774905	lineage 3	[]			n.a.
ERR072070_1.fastq	ERR072070	PE	ERP000276; Walker et al., Lancet Infectious Diseases 2013; doi:10.1016/S0140-6736(08)61345-477	-Q 5	33	535.43	75	2591526	lineage 3	[]			n.a.
ERR072071_1.fastq	ERR072071	PE	ERP000276; Walker et al., Lancet Infectious Diseases 2013; doi:10.1016/S0140-6736(08)61345-477	-Q 5	31	487.74	75	2361157	lineage 3	[u'Streptomycin resistance::SNP781687AG=rpsL.K43R']			n.a.
ERR072072_1.fastq	ERR072072	PE	ERP000276; Walker et al., Lancet Infectious Diseases 2013; doi:10.1016/S0140-6736(08)61345-477	-Q 5	23	373.63	75	1810018	lineage 3	[u'remark: low coverage (RRDR below 10x)']			n.a.			1
ERR072073_1.fastq	ERR072073	PE	ERP000276; Walker et al., Lancet Infectious Diseases 2013; doi:10.1016/S0140-6736(08)61345-477	-Q 5	14	252.05	75	1222787	lineage 3 -- low coverage (median below 10x)	[u'remark: low coverage (RRDR below 10x)']			n.a.
ERR072074_1.fastq	ERR072074	PE	ERP000276; Walker et al., Lancet Infectious Diseases 2013; doi:10.1016/S0140-6736(08)61345-477	-Q 5	20	336.22	75	1629355	lineage 3	[]			n.a.
ERR072075_1.fastq	ERR072075	PE	ERP000276; Walker et al., Lancet Infectious Diseases 2013; doi:10.1016/S0140-6736(08)61345-477	-Q 5	22	361.84	75	1753052	lineage 3	[]			n.a.
ERR072076_1.fastq	ERR072076	PE	ERP000276; Walker et al., Lancet Infectious Diseases 2013; doi:10.1016/S0140-6736(08)61345-477	-Q 5	19	321.91	75	1560190	lineage 3	[u'remark: low coverage (RRDR below 10x)']			n.a.
ERR072077_1.fastq	ERR072077	PE	ERP000276; Walker et al., Lancet Infectious Diseases 2013; doi:10.1016/S0140-6736(08)61345-477	-Q 5	20	341.73	75	1655931	lineage 3	[]			n.a.			1
ERR072078_1.fastq	ERR072078	PE	ERP000276; Walker et al., Lancet Infectious Diseases 2013; doi:10.1016/S0140-6736(08)61345-477	-Q 5	25	393.91	75	1907941	lineage 3	[]			n.a.
ERR072079_1.fastq	ERR072079	PE	ERP000276; Walker et al., Lancet Infectious Diseases 2013; doi:10.1016/S0140-6736(08)61345-477	-Q 5	17	285.16	75	1382709	lineage 3 -- low coverage (median below 10x)	[]			n.a.
ERR072080_1.fastq	ERR072080	PE	ERP000276; Walker et al., Lancet Infectious Diseases 2013; doi:10.1016/S0140-6736(08)61345-477	-Q 5	17	297.21	75	1440901	lineage 3	[]			n.a.			1
ERR072081_1.fastq	ERR072081	PE	ERP000276; Walker et al., Lancet Infectious Diseases 2013; doi:10.1016/S0140-6736(08)61345-477	-Q 5	25	391.15	75	1894611	lineage 3	[]			n.a.
ERR072082_1.fastq	ERR072082	PE	ERP000276; Walker et al., Lancet Infectious Diseases 2013; doi:10.1016/S0140-6736(08)61345-477	-Q 5	28	439.95	75	2130322	lineage 4	[u'Isoniazid resistance [2155168CG=katG.S315T]', u'Rifampicin resistance (RRDR) [761161TC=rpoB.L452P]']			n.a.
ERR072083_1.fastq	ERR072083	PE	ERP000276; Walker et al., Lancet Infectious Diseases 2013; doi:10.1016/S0140-6736(08)61345-477	-Q 5	28	440.29	75	2131937	lineage 4	[u'Isoniazid resistance [2155168CG=katG.S315T]', u'Rifampicin resistance (RRDR) [761161TC=rpoB.L452P]', u'Fluoroquinolones resistance (QRDR) [7521GT=gyrA.A74S]']			n.a.
ERR072084_1.fastq	ERR072084	PE	ERP000276; Walker et al., Lancet Infectious Diseases 2013; doi:10.1016/S0140-6736(08)61345-477	-Q 5	32	491.52	75	2379408	lineage 3	[]			n.a.
ERR072085_1.fastq	ERR072085	PE	ERP000276; Walker et al., Lancet Infectious Diseases 2013; doi:10.1016/S0140-6736(08)61345-477	-Q 5	40	631.65	75	3056245	lineage 3	[]			n.a.
ERR072086_1.fastq	ERR072086	PE	ERP000276; Walker et al., Lancet Infectious Diseases 2013; doi:10.1016/S0140-6736(08)61345-477	-Q 5	34	530.52	75	2567769	lineage 1	[]			n.a.
ERR072087_1.fastq	ERR072087	PE	ERP000276; Walker et al., Lancet Infectious Diseases 2013; doi:10.1016/S0140-6736(08)61345-477	-Q 5	38	577.56	75	2794970	lineage 4	[]			n.a.			1
ERR072088_1.fastq	ERR072088	PE	ERP000276; Walker et al., Lancet Infectious Diseases 2013; doi:10.1016/S0140-6736(08)61345-477	-Q 5	31	503.13	75	2435484	lineage 4	[]			n.a.			1
ERR072089_1.fastq	ERR072089	PE	ERP000276; Walker et al., Lancet Infectious Diseases 2013; doi:10.1016/S0140-6736(08)61345-477	-Q 5	35	551.10	75	2667196	lineage 4	[]			n.a.			1
ERR072090_1.fastq	ERR072090	PE	ERP000276; Walker et al., Lancet Infectious Diseases 2013; doi:10.1016/S0140-6736(08)61345-477	-Q 5	33	515.43	75	2494891	lineage 4	[]			n.a.			1
ERR072091_1.fastq	ERR072091	PE	ERP000276; Walker et al., Lancet Infectious Diseases 2013; doi:10.1016/S0140-6736(08)61345-477	-Q 5	33	527.49	75	2553101	lineage 3	[]			n.a.
ERR072092_1.fastq	ERR072092	PE	ERP000276; Walker et al., Lancet Infectious Diseases 2013; doi:10.1016/S0140-6736(08)61345-477	-Q 5	28	445.26	75	2155959	lineage 3	[]			n.a.
ERR072093_1.fastq	ERR072093	PE	ERP000276; Walker et al., Lancet Infectious Diseases 2013; doi:10.1016/S0140-6736(08)61345-477	-Q 5	38	589.96	75	2854860	lineage 4	[]			n.a.
ERR072094_1.fastq	ERR072094	PE	ERP000276; Walker et al., Lancet Infectious Diseases 2013; doi:10.1016/S0140-6736(08)61345-477	-Q 5	35	609.28	75	2948187	lineage 3	[]			n.a.			1
ERR072095_1.fastq	ERR072095	PE	ERP000276; Walker et al., Lancet Infectious Diseases 2013; doi:10.1016/S0140-6736(08)61345-477	-Q 5	30	484.61	75	2346041	lineage 4	[]			n.a.			1
ERR072096_1.fastq	ERR072096	PE	ERP000276; Walker et al., Lancet Infectious Diseases 2013; doi:10.1016/S0140-6736(08)61345-477	-Q 5	33	525.60	75	2544040	lineage 4	[]			n.a.			1
ERR072097_1.fastq	ERR072097	PE	ERP000276; Walker et al., Lancet Infectious Diseases 2013; doi:10.1016/S0140-6736(08)61345-477	-Q 5	32	522.17	75	2527438	lineage 3	[]			n.a.
ERR072098_1.fastq	ERR072098	PE	ERP000276; Walker et al., Lancet Infectious Diseases 2013; doi:10.1016/S0140-6736(08)61345-477	-Q 5	30	488.50	75	2364827	lineage 4	[]			n.a.
ERR072099_1.fastq	ERR072099	PE	ERP000276; Walker et al., Lancet Infectious Diseases 2013; doi:10.1016/S0140-6736(08)61345-477	-Q 5	40	615.91	75	2980184	lineage 3	[]			n.a.
ERR072100_1.fastq	ERR072100	PE	ERP000276; Walker et al., Lancet Infectious Diseases 2013; doi:10.1016/S0140-6736(08)61345-477	-Q 5	42	644.66	75	3119068	lineage 4	[]			n.a.
ERR072101_1.fastq	ERR072101	PE	ERP000276; Walker et al., Lancet Infectious Diseases 2013; doi:10.1016/S0140-6736(08)61345-477	-Q 5	47	761.25	75	3682241	lineage 3	[]			n.a.
ERR072102_1.fastq	ERR072102	PE	ERP000276; Walker et al., Lancet Infectious Diseases 2013; doi:10.1016/S0140-6736(08)61345-477	-Q 5	28	458.92	75	2221946	lineage 3	[]			n.a.
ERR072103_1.fastq	ERR072103	PE	ERP000276; Walker et al., Lancet Infectious Diseases 2013; doi:10.1016/S0140-6736(08)61345-477	-Q 5	28	452.94	75	2193098	lineage 1	[]			n.a.
ERR072104_1.fastq	ERR072104	PE	ERP000276; Walker et al., Lancet Infectious Diseases 2013; doi:10.1016/S0140-6736(08)61345-477	-Q 5	22	354.62	75	1718181	lineage 4	[]			n.a.
ERR072105_1.fastq	ERR072105	PE	ERP000276; Walker et al., Lancet Infectious Diseases 2013; doi:10.1016/S0140-6736(08)61345-477	-Q 5	24	381.14	75	1846289	lineage 4	[]			n.a.
ERR072106_1.fastq	ERR072106	PE	ERP000276; Walker et al., Lancet Infectious Diseases 2013; doi:10.1016/S0140-6736(08)61345-477	-Q 5	31	486.22	75	2353837	lineage 4	[]			n.a.
ERR072107_1.fastq	ERR072107	PE	ERP000276; Walker et al., Lancet Infectious Diseases 2013; doi:10.1016/S0140-6736(08)61345-477	-Q 5	27	438.92	75	2125387	lineage 4	[]			n.a.
ERR072108_1.fastq	ERR072108	PE	ERP000276; Walker et al., Lancet Infectious Diseases 2013; doi:10.1016/S0140-6736(08)61345-477	-Q 5	30	485.94	75	2352493	lineage 3	[]			n.a.
chimp_1.fastq	chimp	PE	ERP001571; Coscollà et al., Emerging Infectious Diseases; doi:10.3201/eid1906.121012	default	3258	27972.61	101	99888272	?	[]	1	1	Chimpanzee bacillus
1_6_1.fastq	L2_1-6	PE	ERP001731; Comas et al., Nature Genetics 2013, doi:10.1038/ng.2744	default	18	216.41	114	697129	lineage 2/beijing sublineage	[]	1	1	Lineage 2
1001003_1.fastq	L5_1001003	PE	ERP001731; Comas et al., Nature Genetics 2013, doi:10.1038/ng.2744	default	98	717.11	108	2854992	lineage 5	[]	1	1	Lineage 5
1027_1.fastq	L2_1027	PE	ERP001731; Comas et al., Nature Genetics 2013, doi:10.1038/ng.2744	default	148	1518.15	95	6664716	lineage 2/beijing sublineage	[]	1	1	Lineage 2
1180Cb4_1.fastq	L3_1180C	PE	ERP001731; Comas et al., Nature Genetics 2013, doi:10.1038/ng.2744	default	148	1107.83	108	4410323	lineage 3	[]	1	1	Lineage 3
1336_1.fastq	L2_1336	PE	ERP001731; Comas et al., Nature Genetics 2013, doi:10.1038/ng.2744	default	161	1503.03	92	6776942	lineage 2/beijing sublineage	[]	1	1	Lineage 2
1864_1.fastq	L2_1864	PE	ERP001731; Comas et al., Nature Genetics 2013, doi:10.1038/ng.2744	default	268	2521.41	93	11266730	lineage 2/beijing sublineage	[]	1	1	Lineage 2
19_5_1.fastq	L2_19-5	PE	ERP001731; Comas et al., Nature Genetics 2013, doi:10.1038/ng.2744	default	27	300.92	115	963181	lineage 2/beijing sublineage	[]	1	1	Lineage 2
19_6_1.fastq	L2_19-6	PE	ERP001731; Comas et al., Nature Genetics 2013, doi:10.1038/ng.2744	default	16	189.56	115	606763	lineage 2/beijing sublineage	[u'remark: low coverage (RRDR below 10x)']	1	1	Lineage 2				Filesize low
19_7_1.fastq	L2_19-7	PE	ERP001731; Comas et al., Nature Genetics 2013, doi:10.1038/ng.2744	default	23	265.57	114	855511	lineage 2/beijing sublineage	[u'Fluoroquinolones resistance (QRDR) [7581GA=gyrA.D94N]']	1	1	Lineage 2	1	;;;;;flq_gyrA_D94N/D94Y;;
541504_1.fastq	L6_541504	PE	ERP001731; Comas et al., Nature Genetics 2013, doi:10.1038/ng.2744	default	97	713.95	108	2842391	lineage 6	[]	1	1	Lineage 6
58_1.fastq	L2_58	PE	ERP001731; Comas et al., Nature Genetics 2013, doi:10.1038/ng.2744	default	23	263.11	115	842187	lineage 2/beijing sublineage	[u'Streptomycin resistance::SNP781687AG=rpsL.K43R', u'Isoniazid resistance [2155168CG=katG.S315T]', u'Rifampicin resistance (RRDR) [761161TC=rpoB.L452P]']	1	1	Lineage 2	1	rif_rpoB_L452P;inhA_katG_S315T/S315N;sm_rpsL_K43R;;;;;
72_1.fastq	L2_72	PE	ERP001731; Comas et al., Nature Genetics 2013, doi:10.1038/ng.2744	default	260	2372.34	95	10414823	lineage 2/beijing sublineage	[]	1	1	Lineage 2
751Bb4_1.fastq	L3_751B	PE	ERP001731; Comas et al., Nature Genetics 2013, doi:10.1038/ng.2744	default	123	912.96	108	3634563	lineage 3	[]	1	1	Lineage 3
759_1.fastq	L2_759	PE	ERP001731; Comas et al., Nature Genetics 2013, doi:10.1038/ng.2744	default	247	2442.30	94	10816602	lineage 2/beijing sublineage	[]	1	1	Lineage 2
855Bb4_1.fastq	L3_855B	PE	ERP001731; Comas et al., Nature Genetics 2013, doi:10.1038/ng.2744	default	139	1038.51	108	4134382	lineage 3	[u'Ethambutol resistance::SNP4247431GA=embB.M306I', u'Isoniazid resistance [2155168CG=katG.S315T]', u'Rifampicin resistance (RRDR) [761109GT=rpoB.D435Y 761110AT=rpoB.D435V]']	1	1	Lineage 3	1	rif_rpoB_D435G/D435V/D435Y ;inhA_katG_S315T/S315N ;;emb_embB_M306I ;pza_pncA_T47I ;;;
861_1.fastq	L2_861	PE	ERP001731; Comas et al., Nature Genetics 2013, doi:10.1038/ng.2744	default	174	1769.50	95	7767951	lineage 2/beijing sublineage	[u'Streptomycin resistance::SNP781687AG=rpsL.K43R', u'Isoniazid resistance [2155168CG=katG.S315T]']	1	1	Lineage 2	1	;inhA_katG_S315T/S315N;sm_rpsL_K43R;;;;;
CDC1551E_RIFs_SRR026446_1.fastq	L4_CDC1515	PE	ERP001731; Comas et al., Nature Genetics 2013, doi:10.1038/ng.2744	default	291	5343.47	76	19445041	lineage 4	[]		1	Lineage 4
DY21_1.fastq	L5_DY21	PE	ERP001731; Comas et al., Nature Genetics 2013, doi:10.1038/ng.2744	default	58	416.29	108	1657320	lineage 5	[]	1	1	Lineage 5
GQ10-3_1.fastq	L2_GQ10-3	PE	ERP001731; Comas et al., Nature Genetics 2013, doi:10.1038/ng.2744	default	71	633.73	95	2782160	lineage 2/beijing sublineage	[u'Rifampicin resistance (compensatory)::SNP764817TG=rpoC.V483G', u'Streptomycin resistance::SNP1472359AC=rrs.S172R', u'Isoniazid resistance [2155168CG=katG.S315T]', u'Rifampicin resistance (RRDR) [761155CT=rpoB.S450L]']		1	Lineage 2	1	rif_rpoB_S450L;inhA_katG_S315T/S315N ;1472359_rrs_DR_sm;;pza_pncA_V180A ;;;CM_rpoC_V483G
GQ1020_1.fastq	L2_GQ1020	PE	ERP001731; Comas et al., Nature Genetics 2013, doi:10.1038/ng.2744	default	143	1076.98	114	3956819	lineage 2/beijing sublineage	[]	1	1	Lineage 2
GQ1164_1.fastq	L2_GQ1164	PE	ERP001731; Comas et al., Nature Genetics 2013, doi:10.1038/ng.2744	default	138	1100.06	113	4071565	lineage 2/beijing sublineage	[]	1	1	Lineage 2
GQ1165_1.fastq	L2_GQ-1165	PE	ERP001731; Comas et al., Nature Genetics 2013, doi:10.1038/ng.2744	default	264	2238.15	94	9912626	lineage 2/beijing sublineage	[]	1	1	Lineage 2
GQ1168_1.fastq	L2_GQ-1168	PE	ERP001731; Comas et al., Nature Genetics 2013, doi:10.1038/ng.2744	default	239	2119.85	94	9388718	lineage 2/beijing sublineage	[]	1	1	Lineage 2
GQ1331_1.fastq	L2_GQ1331	PE	ERP001731; Comas et al., Nature Genetics 2013, doi:10.1038/ng.2744	default	303	2764.55	93	12353660	lineage 2/beijing sublineage	[]	1	1	Lineage 2
GQ1335_1.fastq	L2_GQ1335	PE	ERP001731; Comas et al., Nature Genetics 2013, doi:10.1038/ng.2744	default	281	2574.57	93	11504693	lineage 2/beijing sublineage	[]	1	1	Lineage 2
GQ1343_1.fastq	L2_GQ-1343	PE	ERP001731; Comas et al., Nature Genetics 2013, doi:10.1038/ng.2744	default	107	930.38	92	4194910	lineage 2/beijing sublineage	[]	1	1	Lineage 2
GQ1438_1.fastq	L2_GQ-1438	PE	ERP001731; Comas et al., Nature Genetics 2013, doi:10.1038/ng.2744	default	122	1059.31	95	4650398	lineage 2/beijing sublineage	[]	1	1	Lineage 2
GQ1439_1.fastq	L2_GQ1439	PE	ERP001731; Comas et al., Nature Genetics 2013, doi:10.1038/ng.2744	default	129	1028.28	113	3805914	lineage 2/beijing sublineage	[]	1	1	Lineage 2
GQ1580_1.fastq	L2_GQ1580	PE	ERP001731; Comas et al., Nature Genetics 2013, doi:10.1038/ng.2744	default	113	922.79	112	3440919	lineage 2/beijing sublineage	[u'Isoniazid resistance::SNP1673432TA=?', u'Rifampicin resistance (RRDR) [761155CT=rpoB.S450L]']	1	1	Lineage 2	1	rif_rpoB_S450L;inhA_inhpro ;;;;;;CM_rpoC_A492V
GQ1597_1.fastq	L2_GQ1597	PE	ERP001731; Comas et al., Nature Genetics 2013, doi:10.1038/ng.2744	default	85	1031.98	94	4571006	lineage 2/beijing sublineage	[]	1	1	Lineage 2
GQ1605_1.fastq	L2_GQ1605	PE	ERP001731; Comas et al., Nature Genetics 2013, doi:10.1038/ng.2744	default	100	1191.63	94	5277604	lineage 2/beijing sublineage	[]	1	1	Lineage 2
GQ1645_1.fastq	L2_GQ1645	PE	ERP001731; Comas et al., Nature Genetics 2013, doi:10.1038/ng.2744	default	42	563.02	93	2516046	lineage 2/beijing sublineage	[]	1	1	Lineage 2
GQ1885_1.fastq	L2_GQ1885	PE	ERP001731; Comas et al., Nature Genetics 2013, doi:10.1038/ng.2744	default	112	1383.51	92	6237938	lineage 2/beijing sublineage	[]	1	1	Lineage 2
GQ1972_1.fastq	L2_GQ-1972	PE	ERP001731; Comas et al., Nature Genetics 2013, doi:10.1038/ng.2744	default	94	851.78	92	3840482	lineage 2/beijing sublineage	[]	1	1	Lineage 2
GQ1973_1.fastq	L2_GQ1973	PE	ERP001731; Comas et al., Nature Genetics 2013, doi:10.1038/ng.2744	default	116	941.61	112	3511102	lineage 2/beijing sublineage	[]	1	1	Lineage 2
GQ229_1.fastq	L2_GQ229	PE	ERP001731; Comas et al., Nature Genetics 2013, doi:10.1038/ng.2744	default	126	1160.81	119	4113551	lineage 2/beijing sublineage	[]	1	1	Lineage 2
GQ254_1.fastq	L2_GQ254	PE	ERP001731; Comas et al., Nature Genetics 2013, doi:10.1038/ng.2744	default	125	993.04	115	3621865	lineage 2/beijing sublineage	[]	1	1	Lineage 2
GQ366_1.fastq	L2_GQ366	PE	ERP001731; Comas et al., Nature Genetics 2013, doi:10.1038/ng.2744	default	457	4418.46	94	19568663	lineage 2/beijing sublineage	[]	1	1	Lineage 2
GQ50_1.fastq	L2_GQ-50	PE	ERP001731; Comas et al., Nature Genetics 2013, doi:10.1038/ng.2744	default	247	2278.27	95	10001868	lineage 2/beijing sublineage	[u'Fluoroquinolones resistance (QRDR) [7582AG=gyrA.D94G]']	1	1	Lineage 2	1	;;;;;flq_gyrA_D94G;;
GQ657_1.fastq	L2_GQ657	PE	ERP001731; Comas et al., Nature Genetics 2013, doi:10.1038/ng.2744	default	129	1013.04	115	3694792	lineage 2/beijing sublineage	[]	1	1	Lineage 2
GQ73_1.fastq	L2_GQ73	PE	ERP001731; Comas et al., Nature Genetics 2013, doi:10.1038/ng.2744	default	89	817.94	115	2983093	lineage 2/beijing sublineage	[]	1	1	Lineage 2
GQ74-3_1.fastq	L2_GQ74-3	PE	ERP001731; Comas et al., Nature Genetics 2013, doi:10.1038/ng.2744	default	43	375.70	95	1649337	lineage 2/beijing sublineage	[u'Rifampicin resistance (RRDR) [761140AT=rpoB.H445L]']		1	Lineage 2	1	rif_rpoB_H445R/H445L;;;;;;;
GQ762_1.fastq	L2_GQ762	PE	ERP001731; Comas et al., Nature Genetics 2013, doi:10.1038/ng.2744	default	285	3201.00	99	13575528	lineage 2/beijing sublineage	[]	1	1	Lineage 2
GQ856_1.fastq	L2_GQ856	PE	ERP001731; Comas et al., Nature Genetics 2013, doi:10.1038/ng.2744	default	49	742.79	92	3349539	lineage 2/beijing sublineage	[]	1	1	Lineage 2
GQ859_1.fastq	L2_GQ859	PE	ERP001731; Comas et al., Nature Genetics 2013, doi:10.1038/ng.2744	default	136	1088.21	114	3998130	lineage 2/beijing sublineage	[]	1	1	Lineage 2
GQ904_1.fastq	L2_GQ904	PE	ERP001731; Comas et al., Nature Genetics 2013, doi:10.1038/ng.2744	default	62	532.82	115	1943375	lineage 2/beijing sublineage	[]	1	1	Lineage 2
H37Rv_1.fastq	L4_H37Rv	PE	ERP001731; Comas et al., Nature Genetics 2013, doi:10.1038/ng.2744	default	232	2385.99	51	14725492	lineage 4	[]		1	Lineage 4
L1_N1004.fastq	L1_N1004	SE	ERP001731; Comas et al., Nature Genetics 2013, doi:10.1038/ng.2744	default	127	1039.35	51	6927536	lineage 1	[]	1	1	Lineage 1
L1_N1006.fastq	L1_N1006	SE	ERP001731; Comas et al., Nature Genetics 2013, doi:10.1038/ng.2744	default	188	1534.30	51	10226305	lineage 1	[]	1	1	Lineage 1
L1_N1009.fastq	L1_N1009	SE	ERP001731; Comas et al., Nature Genetics 2013, doi:10.1038/ng.2744	default	142	1165.24	51	7766568	lineage 1	[]	1	1	Lineage 1
L1_N1040.fastq	L3_N1040	SE	ERP001731; Comas et al., Nature Genetics 2013, doi:10.1038/ng.2744	default	124	1071.18	51	7139569	lineage 3	[]	1	1	Lineage 3
L1BTBS_280.fastq	L1_BTBS280	SE	ERP001731; Comas et al., Nature Genetics 2013, doi:10.1038/ng.2744	default	163	1382.05	51	9211080	lineage 1	[]		1	Lineage 1
L1BTBS_493.fastq	L1_BTBS493	SE	ERP001731; Comas et al., Nature Genetics 2013, doi:10.1038/ng.2744	default	184	1528.29	51	10185861	lineage 1	[]		1	Lineage 1
L1N0062.fastq	L1_N0062	SE	ERP001731; Comas et al., Nature Genetics 2013, doi:10.1038/ng.2744	default	206	1779.10	51	11857182	lineage 1	[]		1	Lineage 1
L1N0065.fastq	L1_N0065	SE	ERP001731; Comas et al., Nature Genetics 2013, doi:10.1038/ng.2744	default	200	1789.30	51	11925240	lineage 1	[]		1	Lineage 1
L1N0079.fastq	L1_N0079	SE	ERP001731; Comas et al., Nature Genetics 2013, doi:10.1038/ng.2744	default	102	908.49	51	6054733	lineage 1	[]		1	Lineage 1
L2_N1001.fastq	L2_N1001	SE	ERP001731; Comas et al., Nature Genetics 2013, doi:10.1038/ng.2744	default	193	1567.72	51	10448919	lineage 2/beijing sublineage	[]	1	1	Lineage 2
L2_N1037.fastq	L2_N1037	SE	ERP001731; Comas et al., Nature Genetics 2013, doi:10.1038/ng.2744	default	140	1207.00	51	8044807	lineage 2/beijing sublineage	[]	1	1	Lineage 2
L2N0008.fastq	L2_N0008	SE	ERP001731; Comas et al., Nature Genetics 2013, doi:10.1038/ng.2744	default	152	1331.57	51	8874710	lineage 2/beijing sublineage	[]		1	Lineage 2
L2N0017.fastq	L2_N0017	SE	ERP001731; Comas et al., Nature Genetics 2013, doi:10.1038/ng.2744	default	168	1494.12	51	9957899	lineage 2/beijing sublineage	[]		1	Lineage 2
L2N0050.fastq	L2_N0050	SE	ERP001731; Comas et al., Nature Genetics 2013, doi:10.1038/ng.2744	default	143	1301.30	51	8672780	lineage 2/beijing sublineage	[]		1	Lineage 2
L2N0128.fastq	L2_N0128	SE	ERP001731; Comas et al., Nature Genetics 2013, doi:10.1038/ng.2744	default	157	1422.50	51	9480587	lineage 2/beijing sublineage	[]		1	Lineage 2
L3_N1007.fastq	L3_N1007	SE	ERP001731; Comas et al., Nature Genetics 2013, doi:10.1038/ng.2744	default	189	1549.97	51	10330635	lineage 3	[]	1	1	Lineage 3
L3_N1014.fastq	L3_N1014	SE	ERP001731; Comas et al., Nature Genetics 2013, doi:10.1038/ng.2744	default	177	1539.16	51	10258689	lineage 3	[u'Streptomycin resistance::SNP781687AG=rpsL.K43R', u'Ethambutol resistance::SNP4247431GT=embB.M306I', u'Isoniazid resistance [2155168CG=katG.S315T]', u'Rifampicin resistance (RRDR) [761139CG=rpoB.H445D 761140AG=rpoB.H445R]']		1	Lineage 3	1	rif_rpoB_H445R/H445L/H445D/H445Y ;inhA_katG_S315T/S315N ;sm_rpsL_K43R;emb_embB_M306I ;;;;
L3_N1022.fastq	L3_N1022	SE	ERP001731; Comas et al., Nature Genetics 2013, doi:10.1038/ng.2744	default	190	1649.81	51	10996180	lineage 3	[]	1	1	Lineage 3
L3_N1024.fastq	L3_N1024	SE	ERP001731; Comas et al., Nature Genetics 2013, doi:10.1038/ng.2744	default	181	1565.71	51	10435602	lineage 3	[]	1	1	Lineage 3
L3_N1032.fastq	L3_N1032	SE	ERP001731; Comas et al., Nature Genetics 2013, doi:10.1038/ng.2744	default	166	1438.12	51	9585245	lineage 3	[]	1	1	Lineage 3
L3BTBH_273.fastq	L3_BTBH273	SE	ERP001731; Comas et al., Nature Genetics 2013, doi:10.1038/ng.2744	default	158	1425.85	51	9503355	lineage 3	[]		1	Lineage 3
L3N0033.fastq	L3_N0033	SE	ERP001731; Comas et al., Nature Genetics 2013, doi:10.1038/ng.2744	default	154	1402.43	51	9346817	lineage 3	[]		1	Lineage 3
L4_N1008.fastq	L4_N1008	SE	ERP001731; Comas et al., Nature Genetics 2013, doi:10.1038/ng.2744	default	145	1091.20	51	7272917	lineage 4	[]	1	1	Lineage 4
L4_N1015.fastq	L4_N1015	SE	ERP001731; Comas et al., Nature Genetics 2013, doi:10.1038/ng.2744	default	174	1489.59	51	9928250	lineage 4	[]	1	1	Lineage 4
L4BTBH_587.fastq	L4_BTBH587	SE	ERP001731; Comas et al., Nature Genetics 2013, doi:10.1038/ng.2744	default	114	1004.27	51	6693655	lineage 4	[]		1	Lineage 4
L4BTBS_101.fastq	L4_BTBS101	SE	ERP001731; Comas et al., Nature Genetics 2013, doi:10.1038/ng.2744	default	171	1499.79	51	9996176	lineage 4	[u'Streptomycin resistance::SNP781822AC=rpsL.K88T', u'Ethambutol resistance::SNP4247730GC=embB.G406A', u'Isoniazid resistance [2155168CG=katG.S315T]', u'Rifampicin resistance (RRDR) [761155CT=rpoB.S450L]']		1	Lineage 4	1	rif_rpoB_S450L ;inhA_katG_S315T/S315N ;sm_rpsL_K88T/K88R;emb_embB_G406A ;pza_pncA_T76P ;;;
L4BTBS_458.fastq	L4_BTBS458	SE	ERP001731; Comas et al., Nature Genetics 2013, doi:10.1038/ng.2744	default	173	1537.73	51	10248716	lineage 4	[]		1	Lineage 4
L4N0011.fastq	L4_N0011	SE	ERP001731; Comas et al., Nature Genetics 2013, doi:10.1038/ng.2744	default	94	822.12	51	5479318	lineage 4	[]		1	Lineage 4
L4N0125.fastq	L4_N0125	SE	ERP001731; Comas et al., Nature Genetics 2013, doi:10.1038/ng.2744	default	141	1281.45	51	8540641	lineage 4	[u'Streptomycin resistance::SNP1472359AC=rrs.S172R']		1	Lineage 4	1	;;1472359_rrs_DR_sm;;;;;
L6N0060.fastq	L6_N0060	SE	ERP001731; Comas et al., Nature Genetics 2013, doi:10.1038/ng.2744	default	172	1439.41	51	9593294	lineage 6	[]		1	Lineage 6
L6N0089.fastq	L6_N0089	SE	ERP001731; Comas et al., Nature Genetics 2013, doi:10.1038/ng.2744	default	194	1624.25	51	10825248	lineage 6	[]		1	Lineage 6
L6N0090.fastq	L6_N0090	SE	ERP001731; Comas et al., Nature Genetics 2013, doi:10.1038/ng.2744	default	166	1388.77	51	9255839	lineage 6	[]		1	Lineage 6
L6N0098.fastq	L6_N0098	SE	ERP001731; Comas et al., Nature Genetics 2013, doi:10.1038/ng.2744	default	144	1181.99	51	7877673	lineage 6	[]		1	Lineage 6
L7BTBH_1012.fastq	L7_BTBH1012	SE	ERP001731; Comas et al., Nature Genetics 2013, doi:10.1038/ng.2744	default	152	1213.30	51	8086673	lineage 7	[]		1	Lineage 7
L7BTBH_935.fastq	L7_BTBH935	SE	ERP001731; Comas et al., Nature Genetics 2013, doi:10.1038/ng.2744	default	131	1064.58	51	7095433	lineage 7	[]		1	Lineage 7
L7BTBS_610.fastq	L7_BTBS610	SE	ERP001731; Comas et al., Nature Genetics 2013, doi:10.1038/ng.2744	default	183	1475.60	51	9834593	lineage 7	[]		1	Lineage 7
L7BTBS_746.fastq	L7_BTBS746	SE	ERP001731; Comas et al., Nature Genetics 2013, doi:10.1038/ng.2744	default	125	996.80	51	6643433	lineage 7	[]		1	Lineage 7
LX_N0182.fastq	L1_N0182	SE	ERP001731; Comas et al., Nature Genetics 2013, doi:10.1038/ng.2744	default	204	1673.65	51	11155001	lineage 1	[]	1	1	Lineage 1
LX_N0185.fastq	L4_N0185	SE	ERP001731; Comas et al., Nature Genetics 2013, doi:10.1038/ng.2744	default	183	1380.04	51	9198065	lineage 4	[]	1	1	Lineage 4
LX_N0203.fastq	L1_N0203	SE	ERP001731; Comas et al., Nature Genetics 2013, doi:10.1038/ng.2744	default	189	1539.63	51	10261697	lineage 1	[]	1	1	Lineage 1
LX_N1051.fastq	L2_N1051	SE	ERP001731; Comas et al., Nature Genetics 2013, doi:10.1038/ng.2744	default	204	1763.35	51	11752982	lineage 2/beijing sublineage	[]	1	1	Lineage 2
LX_N1052.fastq	L4_N1052	SE	ERP001731; Comas et al., Nature Genetics 2013, doi:10.1038/ng.2744	default	172	1488.79	51	9922868	lineage 4	[]	1	1	Lineage 4
LX_N1057.fastq	L4_N1057	SE	ERP001731; Comas et al., Nature Genetics 2013, doi:10.1038/ng.2744	default	178	1539.64	51	10262181	lineage 4	[]	1	1	Lineage 4
LX_N1058.fastq	L3_N1058	SE	ERP001731; Comas et al., Nature Genetics 2013, doi:10.1038/ng.2744	default	159	1374.04	51	9158094	lineage 3	[]	1	1	Lineage 3
MAF_1047301_1.fastq	L5_1047301	PE	ERP001731; Comas et al., Nature Genetics 2013, doi:10.1038/ng.2744	default	90	899.73	100	3303146	lineage 5	[]	1	1	Lineage 5
MAF_1048001_1.fastq	L5_1048001	PE	ERP001731; Comas et al., Nature Genetics 2013, doi:10.1038/ng.2744	default	77	784.30	100	2879452	lineage 5	[]	1	1	Lineage 5
MAF_11821_03.fastq	L5_1182103	SE	ERP001731; Comas et al., Nature Genetics 2013, doi:10.1038/ng.2744	default	98	1069.80	51	7491737	lineage 5	[]	1	1	Lineage 5
MAF_256902_1.fastq	L5_256902	PE	ERP001731; Comas et al., Nature Genetics 2013, doi:10.1038/ng.2744	default	93	944.88	100	3494586	lineage 5	[]	1	1	Lineage 5
MAF_348203_1.fastq	L5_348203	PE	ERP001731; Comas et al., Nature Genetics 2013, doi:10.1038/ng.2744	default	70	688.93	100	2547955	lineage 5	[]	1	1	Lineage 5
MAF_349404_1.fastq	L5_349404	PE	ERP001731; Comas et al., Nature Genetics 2013, doi:10.1038/ng.2744	default	90	946.79	100	3501632	lineage 5	[]	1	1	Lineage 5
MAF_4141_04.fastq	L6_414104	SE	ERP001731; Comas et al., Nature Genetics 2013, doi:10.1038/ng.2744	default	92	1003.60	51	7027143	lineage 6	[]	1	1	Lineage 6
MAF_533304_1.fastq	L5_533304	PE	ERP001731; Comas et al., Nature Genetics 2013, doi:10.1038/ng.2744	default	93	929.93	100	3439286	lineage 5	[]	1	1	Lineage 5
MAF_533604_1.fastq	L6_533604	PE	ERP001731; Comas et al., Nature Genetics 2013, doi:10.1038/ng.2744	default	96	995.04	100	3680026	lineage 6	[]	1	1	Lineage 6
MAF_5444_04.fastq	L5_544404	SE	ERP001731; Comas et al., Nature Genetics 2013, doi:10.1038/ng.2744	default	103	1082.31	51	7578690	lineage 5	[]	1	1	Lineage 5
MAF_553604_1.fastq	L5_553604	PE	ERP001731; Comas et al., Nature Genetics 2013, doi:10.1038/ng.2744	default	105	1057.50	100	3911098	lineage 5	[]	1	1	Lineage 5
MAF_823602_1.fastq	L6_823602	PE	ERP001731; Comas et al., Nature Genetics 2013, doi:10.1038/ng.2744	default	71	713.85	100	2640218	lineage 6	[]	1	1	Lineage 6
MAF_GM_0981.fastq	L6_GM0981	SE	ERP001731; Comas et al., Nature Genetics 2013, doi:10.1038/ng.2744	default	105	1049.54	51	7350873	lineage 6	[]	1	1	Lineage 6
MBO_antelope_ERR015582_1.fastq	L6_Aantelo	PE	ERP001731; Comas et al., Nature Genetics 2013, doi:10.1038/ng.2744	default	129	1077.70	54	6970943	animal lineage	[]	1	1	animal associated MTBC lineage
MBO_BCGSSI1331_1.fastq	L6_ABCG	PE	ERP001731; Comas et al., Nature Genetics 2013, doi:10.1038/ng.2744	default	89	1002.55	100	3601125	animal lineage	[]		1	animal associated MTBC lineage
MBO_ravenel_SRR022532.fastq	L6_ravenel	SE	ERP001731; Comas et al., Nature Genetics 2013, doi:10.1038/ng.2744	default	42	1912.06	36	9163778	animal lineage	[]		1	animal associated MTBC lineage
MTB_00_1695.fastq	L2_1695	SE	ERP001731; Comas et al., Nature Genetics 2013, doi:10.1038/ng.2744	default	90	1055.20	51	7394236	lineage 2/beijing sublineage	[]	1	1	Lineage 2
MTB_1_V355EA_1.fastq	L4_V355EA	PE	ERP001731; Comas et al., Nature Genetics 2013, doi:10.1038/ng.2744	default	235	2365.21	98	10117896	lineage 4	[]	1	1	Lineage 4
MTB_1016204_1.fastq	L3_1016204	PE	ERP001731; Comas et al., Nature Genetics 2013, doi:10.1038/ng.2744	default	92	956.39	100	3511331	lineage 3	[]	1	1	Lineage 3
MTB_10264_03_1.fastq	L4_1026403	PE	ERP001731; Comas et al., Nature Genetics 2013, doi:10.1038/ng.2744	default	111	974.74	108	3865362	lineage 4	[u'Fluoroquinolones resistance (QRDR) [7538GC=gyrA.E79D [NONE OF MUTATIONS DOCUMENTED IN REFERENCE]]']	1	1	Lineage 4
MTB_10786_02_1.fastq	L1_1078602	PE	ERP001731; Comas et al., Nature Genetics 2013, doi:10.1038/ng.2744	default	98	871.48	108	3469734	lineage 1	[]	1	1	Lineage 1
MTB_11051_03_1.fastq	L1_1105103	PE	ERP001731; Comas et al., Nature Genetics 2013, doi:10.1038/ng.2744	default	72	622.12	108	2476901	lineage 1	[]	1	1	Lineage 1
MTB_12778_03_1.fastq	L1_1277803	PE	ERP001731; Comas et al., Nature Genetics 2013, doi:10.1038/ng.2744	default	83	720.82	108	2869820	lineage 1	[]	1	1	Lineage 1
MTB_138001_1.fastq	L3_138007	PE	ERP001731; Comas et al., Nature Genetics 2013, doi:10.1038/ng.2744	default	64	683.06	100	2526414	lineage 3	[]	1	1	Lineage 3
MTB_141702_1.fastq	L4_141702	PE	ERP001731; Comas et al., Nature Genetics 2013, doi:10.1038/ng.2744	default	78	813.22	100	3007796	lineage 4	[]	1	1	Lineage 4
MTB_1449_02_1.fastq	L5_144902	PE	ERP001731; Comas et al., Nature Genetics 2013, doi:10.1038/ng.2744	default	79	615.06	108	2448767	lineage 5	[]	1	1	Lineage 5
MTB_1550_08_1.fastq	L4_155008	PE	ERP001731; Comas et al., Nature Genetics 2013, doi:10.1038/ng.2744	default	44	386.70	108	1539515	lineage 4	[]	1	1	Lineage 4
MTB_1558_08_1.fastq	L3_155808	PE	ERP001731; Comas et al., Nature Genetics 2013, doi:10.1038/ng.2744	default	122	1081.75	108	4306636	lineage 3	[]	1	1	Lineage 3
MTB_1571_08_1.fastq	L4_157108	PE	ERP001731; Comas et al., Nature Genetics 2013, doi:10.1038/ng.2744	default	123	1101.64	108	4385765	lineage 4	[u'Fluoroquinolones resistance (QRDR) [7539AG=gyrA.T80A [NONE OF MUTATIONS DOCUMENTED IN REFERENCE]]']	1	1	Lineage 4
MTB_1571_99_1.fastq	L1_157199	PE	ERP001731; Comas et al., Nature Genetics 2013, doi:10.1038/ng.2744	default	87	768.62	108	3060253	lineage 1	[]	1	1	Lineage 1
MTB_1575_08_1.fastq	L1_157508	PE	ERP001731; Comas et al., Nature Genetics 2013, doi:10.1038/ng.2744	default	119	1034.32	108	4117801	lineage 1	[]	1	1	Lineage 1
MTB_1590_08_1.fastq	L3_159008	PE	ERP001731; Comas et al., Nature Genetics 2013, doi:10.1038/ng.2744	default	41	357.55	108	1423483	lineage 3	[]	1	1	Lineage 3
MTB_1629_08_1.fastq	L3_162908	PE	ERP001731; Comas et al., Nature Genetics 2013, doi:10.1038/ng.2744	default	43	387.91	108	1544330	lineage 3	[]	1	1	Lineage 3
MTB_1733_05_1.fastq	L3_173305	PE	ERP001731; Comas et al., Nature Genetics 2013, doi:10.1038/ng.2744	default	64	571.37	108	2274893	lineage 3	[]	1	1	Lineage 3
MTB_179703_1.fastq	L1_179703	PE	ERP001731; Comas et al., Nature Genetics 2013, doi:10.1038/ng.2744	default	66	688.64	100	2546805	lineage 1	[]	1	1	Lineage 1
MTB_2_V173IO_1.fastq	L4_V173IO	PE	ERP001731; Comas et al., Nature Genetics 2013, doi:10.1038/ng.2744	default	171	1733.16	98	7414163	lineage 4	[]	1	1	Lineage 4
MTB_2173_99_1.fastq	L4_217399	PE	ERP001731; Comas et al., Nature Genetics 2013, doi:10.1038/ng.2744	default	104	926.22	108	3687677	lineage 4	[u'Fluoroquinolones resistance (QRDR) [7539AG=gyrA.T80A [NONE OF MUTATIONS DOCUMENTED IN REFERENCE]]']	1	1	Lineage 4
MTB_2197_99_1.fastq	L4_219799	PE	ERP001731; Comas et al., Nature Genetics 2013, doi:10.1038/ng.2744	default	89	787.06	108	3133604	lineage 4	[u'Fluoroquinolones resistance (QRDR) [7539AG=gyrA.T80A [NONE OF MUTATIONS DOCUMENTED IN REFERENCE]]']	1	1	Lineage 4
MTB_2307_99_1.fastq	L4_230799	PE	ERP001731; Comas et al., Nature Genetics 2013, doi:10.1038/ng.2744	default	97	846.91	108	3371841	lineage 4	[u'Fluoroquinolones resistance (QRDR) [7539AG=gyrA.T80A [NONE OF MUTATIONS DOCUMENTED IN REFERENCE]]']	1	1	Lineage 4
MTB_2318_06_1.fastq	L4_231806	PE	ERP001731; Comas et al., Nature Genetics 2013, doi:10.1038/ng.2744	default	66	580.23	108	2300934	lineage 4	[]	1	1	Lineage 4
MTB_2336_02_1.fastq	L4_233602	PE	ERP001731; Comas et al., Nature Genetics 2013, doi:10.1038/ng.2744	default	105	910.35	108	3610033	lineage 4	[]	1	1	Lineage 4
MTB_2577_02_1.fastq	L5_257702	PE	ERP001731; Comas et al., Nature Genetics 2013, doi:10.1038/ng.2744	default	106	846.21	108	3369031	lineage 5	[]	1	1	Lineage 5
MTB_2679_03_1.fastq	L4_267903	PE	ERP001731; Comas et al., Nature Genetics 2013, doi:10.1038/ng.2744	default	73	647.74	108	2578928	lineage 4	[]	1	1	Lineage 4
MTB_282801_1.fastq	L3_282801	PE	ERP001731; Comas et al., Nature Genetics 2013, doi:10.1038/ng.2744	default	45	475.83	100	1759966	lineage 3	[]	1	1	Lineage 3
MTB_296904_1.fastq	L3_296904	PE	ERP001731; Comas et al., Nature Genetics 2013, doi:10.1038/ng.2744	default	72	792.16	100	2929935	lineage 3	[]	1	1	Lineage 3
MTB_3_V293EA_1.fastq	L4_V293EA	PE	ERP001731; Comas et al., Nature Genetics 2013, doi:10.1038/ng.2744	default	254	2581.86	98	11044685	lineage 4	[]	1	1	Lineage 4
MTB_4497_06_1.fastq	L3_449706	PE	ERP001731; Comas et al., Nature Genetics 2013, doi:10.1038/ng.2744	default	72	646.98	108	2575931	lineage 3	[]	1	1	Lineage 3
MTB_4683_03_1.fastq	L1_468303	PE	ERP001731; Comas et al., Nature Genetics 2013, doi:10.1038/ng.2744	default	69	619.89	108	2458280	lineage 1	[]	1	1	Lineage 1
MTB_4783_04.fastq	L4_478304	SE	ERP001731; Comas et al., Nature Genetics 2013, doi:10.1038/ng.2744	default	90	1066.21	51	7466814	lineage 4	[]	1	1	Lineage 4
MTB_5_V367IO_1.fastq	L4_V367IO	PE	ERP001731; Comas et al., Nature Genetics 2013, doi:10.1038/ng.2744	default	255	2610.31	98	11166420	lineage 4	[u'Streptomycin resistance::SNP781687AG=rpsL.K43R']	1	1	Lineage 4
MTB_5383_02_1.fastq	L6_538302	PE	ERP001731; Comas et al., Nature Genetics 2013, doi:10.1038/ng.2744	default	40	306.38	108	1219818	lineage 6	[]	1	1	Lineage 6
MTB_5396_06_1.fastq	L1_539606	PE	ERP001731; Comas et al., Nature Genetics 2013, doi:10.1038/ng.2744	default	32	288.78	108	1145194	lineage 1	[]	1	1	Lineage 1
MTB_5468_02_1.fastq	L6_546802	PE	ERP001731; Comas et al., Nature Genetics 2013, doi:10.1038/ng.2744	default	71	569.32	108	2266636	lineage 6	[]	1	1	Lineage 6
MTB_549204_1.fastq	L4_549204	PE	ERP001731; Comas et al., Nature Genetics 2013, doi:10.1038/ng.2744	default	71	792.76	100	2932027	lineage 4	[]	1	1	Lineage 4
MTB_580605_1.fastq	L3_580605	PE	ERP001731; Comas et al., Nature Genetics 2013, doi:10.1038/ng.2744	default	74	801.22	100	2963424	lineage 3	[]	1	1	Lineage 3
MTB_597805_1.fastq	L3_597805	PE	ERP001731; Comas et al., Nature Genetics 2013, doi:10.1038/ng.2744	default	82	881.03	100	3258668	lineage 3	[]	1	1	Lineage 3
MTB_6_V212BJ_1.fastq	L2_V212BJ	PE	ERP001731; Comas et al., Nature Genetics 2013, doi:10.1038/ng.2744	default	204	2074.45	98	8874117	lineage 2/beijing sublineage	[]	1	1	Lineage 2
MTB_6006_03_1.fastq	L1_600603	PE	ERP001731; Comas et al., Nature Genetics 2013, doi:10.1038/ng.2744	default	72	635.02	108	2528235	lineage 1	[]	1	1	Lineage 1
MTB_6570_05_1.fastq	L3_657005	PE	ERP001731; Comas et al., Nature Genetics 2013, doi:10.1038/ng.2744	default	83	727.50	108	2896503	lineage 3	[]	1	1	Lineage 3
MTB_7_V119BJ_1.fastq	L2_V119BJ	PE	ERP001731; Comas et al., Nature Genetics 2013, doi:10.1038/ng.2744	default	163	1672.47	98	7154658	lineage 2/beijing sublineage	[]	1	1	Lineage 2
MTB_7459_02_1.fastq	L1_745902	PE	ERP001731; Comas et al., Nature Genetics 2013, doi:10.1038/ng.2744	default	78	690.00	108	2736286	lineage 1	[]	1	1	Lineage 1
MTB_793601_1.fastq	L3_793601	PE	ERP001731; Comas et al., Nature Genetics 2013, doi:10.1038/ng.2744	default	81	865.19	100	3199886	lineage 3	[]	1	1	Lineage 3
MTB_8584_05_1.fastq	L3_858405	PE	ERP001731; Comas et al., Nature Genetics 2013, doi:10.1038/ng.2744	default	64	528.87	108	2105669	lineage 3	[]	1	1	Lineage 3
MTB_91_0079.fastq	L3_910079	SE	ERP001731; Comas et al., Nature Genetics 2013, doi:10.1038/ng.2744	default	88	1032.29	51	7228038	lineage 3	[]	1	1	Lineage 3
MTB_947_01_1.fastq	L1_94701	PE	ERP001731; Comas et al., Nature Genetics 2013, doi:10.1038/ng.2744	default	92	803.44	108	3198777	lineage 1	[]	1	1	Lineage 1
MTB_95_0545.fastq	L1_950545	SE	ERP001731; Comas et al., Nature Genetics 2013, doi:10.1038/ng.2744	default	104	1088.32	51	7621946	lineage 1	[]	1	1	Lineage 1
MTB_98_1833.fastq	L2_981833	SE	ERP001731; Comas et al., Nature Genetics 2013, doi:10.1038/ng.2744	default	70	912.44	51	6395114	lineage 2/beijing sublineage	[]	1	1	Lineage 2
MTB_DY_131_1.fastq	L4_DY131	PE	ERP001731; Comas et al., Nature Genetics 2013, doi:10.1038/ng.2744	default	62	542.40	108	2159374	lineage 4	[]	1	1	Lineage 4
MTB_DY_135_1.fastq	L5_DY135	PE	ERP001731; Comas et al., Nature Genetics 2013, doi:10.1038/ng.2744	default	109	886.57	108	3529588	lineage 5	[]	1	1	Lineage 5
MTB_DY_167_1.fastq	L4_DY167	PE	ERP001731; Comas et al., Nature Genetics 2013, doi:10.1038/ng.2744	default	72	621.06	108	2472499	lineage 4	[]	1	1	Lineage 4
MTB_DY_195_1.fastq	L4_DY195	PE	ERP001731; Comas et al., Nature Genetics 2013, doi:10.1038/ng.2744	default	141	1227.77	108	4887856	lineage 4	[u'Isoniazid resistance [2155168CG=katG.S315T]']		1	Lineage 4	1	;inhA_katG_S315T/S315N;;;;;;
MTB_DY_20_1.fastq	L5_DY20	PE	ERP001731; Comas et al., Nature Genetics 2013, doi:10.1038/ng.2744	default	28	218.32	108	865712	lineage 5	[]	1	1	Lineage 5
MTB_DY_22_1.fastq	L4_DY22	PE	ERP001731; Comas et al., Nature Genetics 2013, doi:10.1038/ng.2744	default	55	465.85	108	1854587	lineage 4	[u'Isoniazid resistance::SNP1673425CT=?']	1	1	Lineage 4
MTB_DY_26_1.fastq	L5_DY26	PE	ERP001731; Comas et al., Nature Genetics 2013, doi:10.1038/ng.2744	default	51	411.66	108	1632398	lineage 5	[]	1	1	Lineage 5
MTB_DY_28_1.fastq	L1_DY28	PE	ERP001731; Comas et al., Nature Genetics 2013, doi:10.1038/ng.2744	default	185	1649.67	108	6567642	lineage 1	[]	1	1	Lineage 1
MTB_DY_8_1.fastq	L4_DY8	PE	ERP001731; Comas et al., Nature Genetics 2013, doi:10.1038/ng.2744	default	63	556.27	108	2205816	lineage 4	[u'Isoniazid resistance [2155168CG=katG.S315T]']		1	Lineage 4	1	;inhA_katG_S315T/S315N;;;;;;
MTB_erdman_SRR017677.fastq	L4_erdman	SE	ERP001731; Comas et al., Nature Genetics 2013, doi:10.1038/ng.2744	default	225	4914.92	51	19024337	? -- low coverage (median below 10x)	[]	1	1	Lineage 4
MTB_GM_1503.fastq	L4_GM1503	SE	ERP001731; Comas et al., Nature Genetics 2013, doi:10.1038/ng.2744	default	95	1126.47	51	7891933	lineage 4	[]	1	1	Lineage 4
MTB_GT_281_1.fastq	L1_GT281	PE	ERP001731; Comas et al., Nature Genetics 2013, doi:10.1038/ng.2744	default	154	1347.03	108	5341364	lineage 1	[]	1	1	Lineage 1
MTB_GT_333_1.fastq	L2_GT333	PE	ERP001731; Comas et al., Nature Genetics 2013, doi:10.1038/ng.2744	default	55	474.49	108	1888984	lineage 2/beijing sublineage	[]	1	1	Lineage 2
MTB_GT_345_1.fastq	L2_GT345	PE	ERP001731; Comas et al., Nature Genetics 2013, doi:10.1038/ng.2744	default	45	397.94	108	1577954	lineage 2/beijing sublineage	[]	1	1	Lineage 2
MTB_GT_411_1.fastq	L2_GT411	PE	ERP001731; Comas et al., Nature Genetics 2013, doi:10.1038/ng.2744	default	60	520.91	108	2073807	lineage 2/beijing sublineage	[]	1	1	Lineage 2
MTB_GT_649_1.fastq	L2_GT649	PE	ERP001731; Comas et al., Nature Genetics 2013, doi:10.1038/ng.2744	default	221	1930.64	108	7655551	lineage 2/beijing sublineage	[]	1	1	Lineage 2
MTB_K116.fastq	Mcan_K116	SE	ERP001731; Comas et al., Nature Genetics 2013, doi:10.1038/ng.2744	default	132	1261.21	76	6544254	?	[]		1	Mycobacterium canettii
MTB_K21.fastq	L1_K21	SE	ERP001731; Comas et al., Nature Genetics 2013, doi:10.1038/ng.2744	default	119	1015.66	51	7112888	lineage 1	[]	1	1	Lineage 1
MTB_K37.fastq	L4_K37	SE	ERP001731; Comas et al., Nature Genetics 2013, doi:10.1038/ng.2744	default	76	782.44	51	5480451	lineage 4	[u'Fluoroquinolones resistance (QRDR) [7539AG=gyrA.T80A [NONE OF MUTATIONS DOCUMENTED IN REFERENCE]]']	1	1	Lineage 4
MTB_K49.fastq	L3_K49	SE	ERP001731; Comas et al., Nature Genetics 2013, doi:10.1038/ng.2744	default	105	977.33	51	6845266	lineage 3	[]	1	1	Lineage 3
MTB_K67.fastq	L1_K67	SE	ERP001731; Comas et al., Nature Genetics 2013, doi:10.1038/ng.2744	default	123	1012.97	51	7097284	lineage 1	[]	1	1	Lineage 1
MTB_K93.fastq	L1_K93	SE	ERP001731; Comas et al., Nature Genetics 2013, doi:10.1038/ng.2744	default	94	858.72	51	6017391	lineage 1	[]	1	1	Lineage 1
MTB_KZN_605.fastq	L4_KZN	SE	ERP001731; Comas et al., Nature Genetics 2013, doi:10.1038/ng.2744	default	49	2471.82	36	11458643	lineage 4	[u'Isoniazid resistance::SNP1673432TA=?', u'Streptomycin resistance::SNP1473246AG=rrs.S467S', u'Ethambutol resistance::SNP4247429AG=embB.M306V', u'Isoniazid resistance [2155168CG=katG.S315T]', u'Rifampicin resistance (RRDR) [761161TC=rpoB.L452P 761110AG=rpoB.D435G]', u'Fluoroquinolones resistance (QRDR) [7570CT=gyrA.A90V]']		1	Lineage 4	1	rif_rpoB_D435G/D435V;rif_rpoB_L452P;inhA_inhpro; inhA_katG_S315T/S315N; ;emb_embB_M306V ;;;1473246 rrs_DR_KAN;
MTB_M4100A.fastq	L2_M4100A	SE	ERP001731; Comas et al., Nature Genetics 2013, doi:10.1038/ng.2744	default	48	574.38	51	4022290	lineage 2	[]	1	1	Lineage 2
MTB_MT0001_1.fastq	L4_MT0001	PE	ERP001731; Comas et al., Nature Genetics 2013, doi:10.1038/ng.2744	default	132	2039.72	50	9743544	lineage 4	[]	1	1	Lineage 4
MTB_MT0005_1.fastq	L4_MT0005	PE	ERP001731; Comas et al., Nature Genetics 2013, doi:10.1038/ng.2744	default	151	2099.93	50	10030880	lineage 4	[]		1	Lineage 4
MTB_N0010_1.fastq	L2_N0010	PE	ERP001731; Comas et al., Nature Genetics 2013, doi:10.1038/ng.2744	default	36	265.94	76	1420843	lineage 2/beijing sublineage	[]	1	1	Lineage 2
MTB_N0014_B2_1.fastq	L1_N0014	PE	ERP001731; Comas et al., Nature Genetics 2013, doi:10.1038/ng.2744	default	36	260.63	76	1392494	lineage 1	[]		1	Lineage 1
MTB_N0020_1.fastq	L2_N0020	PE	ERP001731; Comas et al., Nature Genetics 2013, doi:10.1038/ng.2744	default	21	154.70	76	830966	lineage 2/beijing sublineage	[u'Isoniazid resistance::SNP1673425CT=?', u'Streptomycin resistance::SNP781687AG=rpsL.K43R', u'Streptomycin resistance::SNP1473246AG=rrs.S467S', u'Ethambutol resistance::SNP4247429AG=embB.M306V', u'Rifampicin resistance (RRDR) [761155CT=rpoB.S450L 761109GT=rpoB.D435Y]', u'remark: low coverage (RRDR below 10x)']		1	Lineage 2	1	rif_rpoB_D435Y; rif_rpoB_S450L ;inhA_inhpro ;sm_rpsL_K43R;emb_embB_M306V ;pza_pncA_D12E ;;1473246 rrs_DR_KAN;		Filesize low
MTB_N0039_1.fastq	L2_N0039	PE	ERP001731; Comas et al., Nature Genetics 2013, doi:10.1038/ng.2744	default	52	385.93	76	2073038	lineage 2	[]	1	1	Lineage 2
MTB_N0043_1.fastq	L1_N0043	PE	ERP001731; Comas et al., Nature Genetics 2013, doi:10.1038/ng.2744	default	15	109.42	76	587743	lineage 1	[u'remark: low coverage (RRDR below 10x)']	1	1	Lineage 1				Filesize low
MTB_N0132_1.fastq	L1_N0132	PE	ERP001731; Comas et al., Nature Genetics 2013, doi:10.1038/ng.2744	default	30	231.89	76	1238898	lineage 1	[]	1	1	Lineage 1
MTB_N0135_1_fixed.fastq	L4_N0135	PE	ERP001731; Comas et al., Nature Genetics 2013, doi:10.1038/ng.2744	default	48	390.65	108	1555308	lineage 4	[]		1	Lineage 4
MTB_N0137_1.fastq	L4_N0137	PE	ERP001731; Comas et al., Nature Genetics 2013, doi:10.1038/ng.2744	default	20	152.51	76	814791	lineage 4	[u'remark: low coverage (RRDR below 10x)']	1	1	Lineage 4				Filesize low
MTB_N0149_1_fixed.fastq	L4_N0149	PE	ERP001731; Comas et al., Nature Genetics 2013, doi:10.1038/ng.2744	default	185	1527.59	108	6081841	lineage 4	[u'Isoniazid resistance [2155168CG=katG.S315T]']		1	Lineage 4	1	;inhA_katG_S315T/S315N;;;;;;
MTB_N04_read_1.fastq	L3_N04	PE	ERP001731; Comas et al., Nature Genetics 2013, doi:10.1038/ng.2744	default	43	389.58	71	1929516	lineage 3	[]	1	1	Lineage 3
MTB_N24_read_1.fastq	L3_N24	PE	ERP001731; Comas et al., Nature Genetics 2013, doi:10.1038/ng.2744	default	51	460.18	71	2279207	lineage 3	[]	1	1	Lineage 3
MTB_N37_1.fastq	L3_N37	PE	ERP001731; Comas et al., Nature Genetics 2013, doi:10.1038/ng.2744	default	64	682.10	100	2579913	lineage 3	[]	1	1	Lineage 3
MTB_N70_read_1.fastq	L1_N70	PE	ERP001731; Comas et al., Nature Genetics 2013, doi:10.1038/ng.2744	default	39	345.42	71	1710718	lineage 1	[]	1	1	Lineage 1
MTB_N72_read_1.fastq	L1_N72	PE	ERP001731; Comas et al., Nature Genetics 2013, doi:10.1038/ng.2744	default	41	373.17	71	1848189	lineage 1	[]	1	1	Lineage 1
MTB_N73_1.fastq	L1_N73	PE	ERP001731; Comas et al., Nature Genetics 2013, doi:10.1038/ng.2744	default	87	915.19	100	3461572	lineage 1	[]	1	1	Lineage 1
MTB_russia_ERR015615_1.fastq	L3_rus15	PE	ERP001731; Comas et al., Nature Genetics 2013, doi:10.1038/ng.2744	default	375	2703.14	54	17157673	lineage 3	[]	1	1	Lineage 3
MTB_russia_ERR015616_1.fastq	L2_rus16	PE	ERP001731; Comas et al., Nature Genetics 2013, doi:10.1038/ng.2744	default	369	3000.90	54	19038094	lineage 2/beijing sublineage	[u'Streptomycin resistance::SNP781687AG=rpsL.K43R', u'Ethambutol resistance::SNP4247429AG=embB.M306V', u'Isoniazid resistance [2155168CG=katG.S315T]', u'Rifampicin resistance (RRDR) [761095TC=rpoB.L430P 761097AG=rpoB.S431G 761141CA=rpoB.H445Q]', u'Fluoroquinolones resistance (QRDR) [7570CT=gyrA.A90V]']		1	Lineage 2	1	rif_rpoB_H445Q;;;;;;;
MTB_SG1_12.fastq	L3_SG1	SE	ERP001731; Comas et al., Nature Genetics 2013, doi:10.1038/ng.2744	default	41	704.08	76	3850822	lineage 3	[]	1	1	Lineage 3
MTB_T17.fastq	L1_T17	SE	ERP001731; Comas et al., Nature Genetics 2013, doi:10.1038/ng.2744	default	87	1018.41	51	7130412	lineage 1	[]	1	1	Lineage 1
MTB_T67.fastq	L2_T67	SE	ERP001731; Comas et al., Nature Genetics 2013, doi:10.1038/ng.2744	default	92	1087.57	51	7616603	lineage 2/beijing sublineage	[]	1	1	Lineage 2
MTB_T83_12.fastq	L1_T83	SE	ERP001731; Comas et al., Nature Genetics 2013, doi:10.1038/ng.2744	default	156	1586.74	76	8679180	lineage 1	[]	1	1	Lineage 1
MTB_T85.fastq	L2_T85	SE	ERP001731; Comas et al., Nature Genetics 2013, doi:10.1038/ng.2744	default	64	880.28	51	6159284	lineage 2/beijing sublineage	[]	1	1	Lineage 2
MTB_T92.fastq	L1_T92	SE	ERP001731; Comas et al., Nature Genetics 2013, doi:10.1038/ng.2744	default	68	723.43	51	5068053	lineage 1	[]	1	1	Lineage 1
MTB_V232IO_1.fastq	L1_V232IO	PE	ERP001731; Comas et al., Nature Genetics 2013, doi:10.1038/ng.2744	default	45	321.61	74	1746397	lineage 1	[]	1	1	Lineage 1
MTB_V318EA_1.fastq	L4_V318EA	PE	ERP001731; Comas et al., Nature Genetics 2013, doi:10.1038/ng.2744	default	104	687.67	74	3734106	lineage 4	[]	1	1	Lineage 4
MTB_V346IO_1.fastq	L1_V346IO	PE	ERP001731; Comas et al., Nature Genetics 2013, doi:10.1038/ng.2744	default	92	704.66	74	3826355	lineage 1	[]	1	1	Lineage 1
MTB_V372IO_1.fastq	L1_V372IO	PE	ERP001731; Comas et al., Nature Genetics 2013, doi:10.1038/ng.2744	default	133	968.90	74	5261239	lineage 1	[]	1	1	Lineage 1
MTB_V374BJ_1.fastq	L2_V374BJ	PE	ERP001731; Comas et al., Nature Genetics 2013, doi:10.1038/ng.2744	default	39	281.70	74	1529677	lineage 2/beijing sublineage	[]	1	1	Lineage 2
MTB_V440EA_1.fastq	L4_V440EA	PE	ERP001731; Comas et al., Nature Genetics 2013, doi:10.1038/ng.2744	default	92	594.54	74	3228415	lineage 4	[]	1	1	Lineage 4
MTB_V639EA_1.fastq	L4_V639EA	PE	ERP001731; Comas et al., Nature Genetics 2013, doi:10.1038/ng.2744	default	98	641.98	74	3486038	lineage 4	[]	1	1	Lineage 4
N0002b4_1.fastq	L2_N0002	PE	ERP001731; Comas et al., Nature Genetics 2013, doi:10.1038/ng.2744	default	116	862.47	108	3433545	lineage 2/beijing sublineage	[]	1	1	Lineage 2
N0003b4_1.fastq	L2_N0003	PE	ERP001731; Comas et al., Nature Genetics 2013, doi:10.1038/ng.2744	default	113	836.46	108	3329970	lineage 2/beijing sublineage	[]	1	1	Lineage 2
N0005_1.fastq	L2_N0005	PE	ERP001731; Comas et al., Nature Genetics 2013, doi:10.1038/ng.2744	default	105	832.09	108	3312697	lineage 2/beijing sublineage	[]	1	1	Lineage 2
N0034b4_1.fastq	L2_N0034	PE	ERP001731; Comas et al., Nature Genetics 2013, doi:10.1038/ng.2744	default	107	798.20	108	3177712	lineage 2	[]	1	1	Lineage 2
N0041b4_1.fastq	L2_N0041	PE	ERP001731; Comas et al., Nature Genetics 2013, doi:10.1038/ng.2744	default	131	976.34	108	3886874	lineage 2/beijing sublineage	[]	1	1	Lineage 2
N0044b4_1.fastq	L2_N0044	PE	ERP001731; Comas et al., Nature Genetics 2013, doi:10.1038/ng.2744	default	131	969.37	108	3859156	lineage 2/beijing sublineage	[]	1	1	Lineage 2
N0046b4_1.fastq	L4_N0046	PE	ERP001731; Comas et al., Nature Genetics 2013, doi:10.1038/ng.2744	default	127	965.21	108	3842663	lineage 4	[]	1	1	Lineage 4
N0051b4_1.fastq	L2_N0051	PE	ERP001731; Comas et al., Nature Genetics 2013, doi:10.1038/ng.2744	default	161	1208.37	108	4810685	lineage 2	[]	1	1	Lineage 2
N0053b4_1.fastq	L2_N0053	PE	ERP001731; Comas et al., Nature Genetics 2013, doi:10.1038/ng.2744	default	137	1040.57	108	4142663	lineage 2/beijing sublineage	[]	1	1	Lineage 2
N0067.fastq	L1_N0067	SE	ERP001731; Comas et al., Nature Genetics 2013, doi:10.1038/ng.2744	default	268	2197.75	51	14648172	lineage 1	[]	1	1	Lineage 1
N0091b4_1.fastq	L6_N0091	PE	ERP001731; Comas et al., Nature Genetics 2013, doi:10.1038/ng.2744	default	143	1015.75	108	4043847	lineage 6	[]	1	1	Lineage 6
N0092b4_1.fastq	L6_N0092	PE	ERP001731; Comas et al., Nature Genetics 2013, doi:10.1038/ng.2744	default	121	863.14	108	3436285	lineage 6	[]	1	1	Lineage 6
N0094b4_1.fastq	L2_N0094	PE	ERP001731; Comas et al., Nature Genetics 2013, doi:10.1038/ng.2744	default	138	1056.52	108	4206157	lineage 2/beijing sublineage	[]	1	1	Lineage 2
N0099_1.fastq	L6_N0099	PE	ERP001731; Comas et al., Nature Genetics 2013, doi:10.1038/ng.2744	default	122	891.07	108	3547518	lineage 6	[]	1	1	Lineage 6
N0103mtb_1.fastq	L4_N0103	PE	ERP001731; Comas et al., Nature Genetics 2013, doi:10.1038/ng.2744	default	86	676.10	108	2691691	lineage 4	[]	1	1	Lineage 4
N0107b4_1.fastq	L4_N0107	PE	ERP001731; Comas et al., Nature Genetics 2013, doi:10.1038/ng.2744	default	120	910.95	108	3626620	lineage 4	[]	1	1	Lineage 4
N0109b4_1.fastq	L4_N0109	PE	ERP001731; Comas et al., Nature Genetics 2013, doi:10.1038/ng.2744	default	116	882.60	108	3499826	lineage 4	[]	1	1	Lineage 4
N0115b4_1.fastq	L6_N0115	PE	ERP001731; Comas et al., Nature Genetics 2013, doi:10.1038/ng.2744	default	156	1090.85	108	4342708	lineage 6	[]	1	1	Lineage 6
N0127b4_1.fastq	L1_N0127	PE	ERP001731; Comas et al., Nature Genetics 2013, doi:10.1038/ng.2744	default	156	1099.80	108	4378277	lineage 1	[]	1	1	Lineage 1
N0130b4_1.fastq	L2_N0130	PE	ERP001731; Comas et al., Nature Genetics 2013, doi:10.1038/ng.2744	default	164	1230.80	108	4899845	lineage 2/beijing sublineage	[u'Streptomycin resistance::SNP781687AG=rpsL.K43R', u'Isoniazid resistance [2155168CT=katG.S315N]']		1	Lineage 2	1	;inhA_katG_S315T/S315N;sm_rpsL_K43R;;;;;
N0134b4_1.fastq	L1_N0134	PE	ERP001731; Comas et al., Nature Genetics 2013, doi:10.1038/ng.2744	default	149	1048.99	108	4176019	lineage 1	[]	1	1	Lineage 1
N0136b4_1.fastq	L4_N0136	PE	ERP001731; Comas et al., Nature Genetics 2013, doi:10.1038/ng.2744	default	134	1011.45	108	4026594	lineage 4	[]	1	1	Lineage 4
N0141b4_1.fastq	L4_N0138	PE	ERP001731; Comas et al., Nature Genetics 2013, doi:10.1038/ng.2744	default	166	1164.01	108	4634006	lineage 1	[]	1	1	Lineage 1
N0146b4_1.fastq	L4_N0146	PE	ERP001731; Comas et al., Nature Genetics 2013, doi:10.1038/ng.2744	default	140	1062.21	108	4228668	lineage 4	[]	1	1	Lineage 4
N0148mtb_1.fastq	L4_N0148	PE	ERP001731; Comas et al., Nature Genetics 2013, doi:10.1038/ng.2744	default	53	417.66	108	1662787	lineage 4	[]	1	1	Lineage 4
N0150_1.fastq	L2_N0150	PE	ERP001731; Comas et al., Nature Genetics 2013, doi:10.1038/ng.2744	default	136	1036.00	108	4124504	lineage 2/beijing sublineage	[]	1	1	Lineage 2
N0151b4_1.fastq	L2_N0151	PE	ERP001731; Comas et al., Nature Genetics 2013, doi:10.1038/ng.2744	default	120	907.53	108	3612928	lineage 2/beijing sublineage	[]	1	1	Lineage 2
N0158_1.fastq	L2_N0158	PE	ERP001731; Comas et al., Nature Genetics 2013, doi:10.1038/ng.2744	default	107	849.88	108	3383556	lineage 2/beijing sublineage	[]	1	1	Lineage 2
N0196_1.fastq	L1_N0196	PE	ERP001731; Comas et al., Nature Genetics 2013, doi:10.1038/ng.2744	default	101	760.82	108	3016940	lineage 1	[]	1	1	Lineage 1
N0197_1.fastq	L3_N0197	PE	ERP001731; Comas et al., Nature Genetics 2013, doi:10.1038/ng.2744	default	104	822.24	108	3260494	lineage 3	[]	1	1	Lineage 3
X581_RIFs_SRR023480_1.fastq	L4_X581	PE	ERP001731; Comas et al., Nature Genetics 2013, doi:10.1038/ng.2744	default	274	4411.78	76	16091615	lineage 4	[]	1	1	Lineage 4
X632_RIFs_SRR023455_1.fastq	L4_X632	PE	ERP001731; Comas et al., Nature Genetics 2013, doi:10.1038/ng.2744	default	119	4668.77	76	16780809	lineage 4	[u'Isoniazid resistance [2155168CG=katG.S315T]']		1	Lineage 4	1	;inhA_katG_S315T/S315N;;;;;;
X721_RIFs_SRR026444_1.fastq	L4_X721	PE	ERP001731; Comas et al., Nature Genetics 2013, doi:10.1038/ng.2744	default	301	5189.69	76	18886495	lineage 4	[]	1	1	Lineage 4
L6BoM._caprae.fastq	L6BoM._caprae	SE	n.a.	default	142	1242.91	51	8283770	animal lineage	[]		1	animal associated MTBC lineage
MTB_H37RvDY_1.fastq	MTB_H37RvDY	PE	n.a. (reference strain)	default	81	873.57	100	3255162	lineage 4	[]	1	1	Lineage 4
SRR026466_1.fastq	SRR026466	PE	NCBI	default	10	59.73	var	67431	? -- low coverage (median below 10x)	[u'remark: low coverage (RRDR below 10x)']			n.a.				Filesize low, readlengths variable; 454
DRR001004_1.fastq	DRR001004	PE	NCBI	default	388	3082.47	80	13997959	? -- low coverage (median below 10x)	[u'remark: low coverage (RRDR below 10x)']		1	non-MTBC (Corynebacterium ulcerans)
ERR026339_1.fastq	ERR026339	PE	NCBI	default	58	425.99	76	2092017	? -- low coverage (median below 10x)	[u'remark: low coverage (RRDR below 10x)']		1	non-MTBC (Mycobacterium avium)
ERR103404_1.fastq	ERR103404	PE	NCBI	default	24	181.13	150	444955	? -- low coverage (median below 10x)	[u'remark: low coverage (RRDR below 10x)']		1	non-MTBC (Staphylococcus aureus)
s_6_1.fastq	s_6_1	PE	NCBI	default	455	3251.71	100	14214324	? -- low coverage (median below 10x)	[u'remark: low coverage (RRDR below 10x)']		1	non-MTBC (Escherichia coli)
SRR026437_1.fastq	SRR026437	PE	NCBI	default	7	48.37	var	58429	lineage 4 -- low coverage (median below 10x)	[u'remark: low coverage (RRDR below 10x)']			n.a.				Filesize low, readlengths variable; 454
SRR026439.fastq	SRR026439	SE	NCBI	default	17	135.59	var	126268	lineage 4 -- low coverage (median below 10x)	[u'remark: low coverage (RRDR below 10x)']			n.a.				Filesize low, readlengths variable; 454
SRR026440.fastq	SRR026440	SE	NCBI	default	14	96.01	var	100144	lineage 4 -- low coverage (median below 10x)	[u'remark: low coverage (RRDR below 10x)']			n.a.				Filesize low, readlengths variable; 454
SRR026467_1.fastq	SRR026467	PE	NCBI	default	5	31.31	var	35536	lineage 4 -- low coverage (median below 10x)	[u'remark: low coverage (RRDR below 10x)']			n.a.				Filesize low, readlengths variable; 454
SRR026468_1.fastq	SRR026468	PE	NCBI	default	8	58.57	var	59562	lineage 4 -- low coverage (median below 10x)	[u'remark: low coverage (RRDR below 10x)']			n.a.				Filesize low, readlengths variable; 454
SRR026479_1.fastq	SRR026479	PE	NCBI	default	6	44.89	var	49050	lineage 4 -- low coverage (median below 10x)	[u'remark: low coverage (RRDR below 10x)']			n.a.				Filesize low, readlengths variable; 454
SRR039122.fastq	SRR039122	SE	NCBI	default	27	182.34	var	174615	lineage 2/beijing sublineage	[u'remark: low coverage (RRDR below 10x)']			n.a.				Filesize low, readlengths variable; 454
SRR396636.sra_1.fastq	SRR396636	PE	NCBI	default	57	639.97	100	1909263	? -- low coverage (median below 10x)	[u'remark: low coverage (RRDR below 10x)']		1	non-MTBC (Pseudomonas aeruginosa)				Filesize low, readlengths variable
SRR396637.sra_1.fastq	SRR396637	PE	NCBI	default	46	523.22	100	1562120	? -- low coverage (median below 10x)	[u'remark: low coverage (RRDR below 10x)']		1	non-MTBC (Pseudomonas aeruginosa)				Filesize low, readlengths variable
SRR474596.fastq	SRR474596	SE	NCBI	default	20	114.58	var	216795	lineage 4 -- low coverage (median below 10x)	[u'Isoniazid resistance::SNP1673425CT=?', u'Streptomycin resistance::SNP1473246AG=rrs.S467S', u'Ethambutol resistance::SNP4247431GA=embB.M306I', u'Rifampicin resistance (RRDR) [761110AT=rpoB.D435V]', u'remark: low coverage (RRDR below 10x)']			n.a.				Filesize low, readlengths variable; 454
SRR648518.fastq	SRR648518	SE	NCBI	default	19	105.52	var	134659	lineage 2/beijing sublineage	[u'Rifampicin resistance (compensatory)::SNP764841TC=rpoC.I491T', u'Streptomycin resistance::SNP781687AG=rpsL.K43R', u'Ethambutol resistance::SNP4247429AG=embB.M306V', u'Isoniazid resistance [2155168CG=katG.S315T]', u'Rifampicin resistance (RRDR) [761155CT=rpoB.S450L]', u'remark: low coverage (RRDR below 10x)']			n.a.				Filesize low, readlengths variable; 454
SRR648519.fastq	SRR648519	SE	NCBI	default	14	81.95	var	104076	lineage 2/beijing sublineage -- low coverage (median below 10x)	[u'Rifampicin resistance (compensatory)::SNP764817TG=rpoC.V483G', u'Streptomycin resistance::SNP1472362CT=rrs.R173C', u'Ethambutol resistance::SNP4247429AG=embB.M306V', u'Rifampicin resistance (RRDR) [761155CT=rpoB.S450L]', u'remark: low coverage (RRDR below 10x)']			n.a.				Filesize low, readlengths variable; 454
SRR726541.fastq	SRR726541	SE	NCBI	default	269	2246.45	51	14586412	? -- low coverage (median below 10x)	[u'remark: low coverage (RRDR below 10x)']		1	non-MTBC (Mycobacterium marinum)
SRR755368_1.fastq	SRR755368	PE	NCBI	default	4	33.55	250	63466	? -- low coverage (median below 10x)	[u'remark: low coverage (RRDR below 10x)']		1	non-MTBC (Mycobacterium abscessus)				Filesize low, readlengths variable; FastQC plot shows low quality
N0030_1.fastq	N0030	PE	PRJEB5148; Portevin et al., submitted	default	85	886.23	251	1531636	lineage 2/beijing sublineage	[]		1	Lineage 2
N0063_1.fastq	N0063	PE	PRJEB5148; Portevin et al., submitted	default	73	760.63	251	1314574	lineage 1	[]		1	Lineage 1
N0064_1.fastq	N0064	PE	PRJEB5148; Portevin et al., submitted	default	86	882.42	251	1525045	lineage 1	[]		1	Lineage 1
N0081_1.fastq	N0081	PE	PRJEB5148; Portevin et al., submitted	default	19	193.07	251	333683	lineage 1	[u'remark: low coverage (RRDR below 10x)']		1	Lineage 1
N0116_1.fastq	N0116	PE	PRJEB5148; Portevin et al., submitted	default	129	1370.51	251	2368570	lineage 2/beijing sublineage	[u'Streptomycin resistance::SNP781687AG=rpsL.K43R']		1	Lineage 2
N0147_1.fastq	N0147	PE	PRJEB5148; Portevin et al., submitted	default	54	534.75	251	924200	lineage 2/beijing sublineage	[]		1	Lineage 2
N0162_1.fastq	N0162	PE	PRJEB5148; Portevin et al., submitted	default	105	1111.24	251	1920504	lineage 2/beijing sublineage	[]		1	Lineage 2
CDC47E_RIFr_SRR023486_1.fastq	CDC47E_RIFr	PE	SRP001097; Comas et al., Nature Genetics 2012; doi:10.1038/ng.1045	default	338	7253.14	76	26365540	lineage 4	[u'Rifampicin resistance (RRDR) [761139CG=rpoB.H445D]']		1	Lineage 4
CDC6E_RIFr_SRR023481_1.fastq	CDC6E_RIFr	PE	SRP001097; Comas et al., Nature Genetics 2012; doi:10.1038/ng.1045	default	294	8085.58	76	29385401	lineage 4	[u'Rifampicin resistance (RRDR) [761139CT=rpoB.H445Y]']		1	Lineage 4
CDC7E_RIFr_SRR023483_1.fastq	CDC7E_RIFr	PE	SRP001097; Comas et al., Nature Genetics 2012; doi:10.1038/ng.1045	default	304	5887.16	76	21416642	lineage 4	[u'Rifampicin resistance (RRDR) [761155CG=rpoB.S450W]']		1	Lineage 4
T8501E_RIFr_SRR023451_1.fastq	T8501E_RIFr	PE	SRP001097; Comas et al., Nature Genetics 2012; doi:10.1038/ng.1045	default	146	2616.99	76	9436972	lineage 2/beijing sublineage	[u'Rifampicin resistance (RRDR) [761155CT=rpoB.S450L]']		1	Lineage 2
T8505E_RIFr_SRR023449_1.fastq	T8505E_RIFr	PE	SRP001097; Comas et al., Nature Genetics 2012; doi:10.1038/ng.1045	default	91	1203.24	76	4343724	lineage 2/beijing sublineage	[u'Rifampicin resistance (RRDR) [761139CT=rpoB.H445Y]']		1	Lineage 2
T8538E_RIFr_SRR023487_1.fastq	T8538E_RIFr	PE	SRP001097; Comas et al., Nature Genetics 2012; doi:10.1038/ng.1045	default	356	7053.90	76	25644616	lineage 2/beijing sublineage	[u'Rifampicin resistance (RRDR) [761139CG=rpoB.H445D]']		1	Lineage 2
T85E_RIFs_SRR023492_1.fastq	T85E_RIFs	PE	SRP001097; Comas et al., Nature Genetics 2012; doi:10.1038/ng.1045	default	244	6145.36	76	22385715	lineage 2/beijing sublineage	[u'Rifampicin resistance (RRDR) [761094CA=rpoB.L430M]']		1	Lineage 2
X191_RIFs_SRR023479_1.fastq	X191_RIFs	PE	SRP001097; Comas et al., Nature Genetics 2012; doi:10.1038/ng.1045	default	193	3953.82	76	14430251	lineage 4	[]		1	Lineage 4
X194_RIFr_SRR023589_1.fastq	X194_RIFr	PE	SRP001097; Comas et al., Nature Genetics 2012; doi:10.1038/ng.1045	default	277	4555.64	76	16586447	lineage 4	[u'Rifampicin resistance (RRDR) [761139CG=rpoB.H445D]']		1	Lineage 4
X201_RIFs_SRR023590_1.fastq	X201_RIFs	PE	SRP001097; Comas et al., Nature Genetics 2012; doi:10.1038/ng.1045	default	273	4812.38	76	17519264	lineage 4	[]		1	Lineage 4
X204_RIFr_SRR026441_1.fastq	X204_RIFr	PE	SRP001097; Comas et al., Nature Genetics 2012; doi:10.1038/ng.1045	default	274	5120.89	76	18638523	lineage 4	[u'Rifampicin resistance (RRDR) [761139CG=rpoB.H445D]']		1	Lineage 4
X582_RIFr_SRR023478_1.fastq	X582_RIFr	PE	SRP001097; Comas et al., Nature Genetics 2012; doi:10.1038/ng.1045	default	279	4916.26	76	17922592	lineage 4	[u'Rifampicin resistance (RRDR) [761155CG=rpoB.S450W]']		1	Lineage 4
X633_RIFr_SRR023454_1.fastq	X633_RIFr	PE	SRP001097; Comas et al., Nature Genetics 2012; doi:10.1038/ng.1045	default	148	3772.97	76	13575857	lineage 4	[u'Isoniazid resistance [2155168CG=katG.S315T]', u'Rifampicin resistance (RRDR) [761155CT=rpoB.S450L]']		1	Lineage 4
X711_RIFs_SRR023453_1.fastq	X711_RIFs	PE	SRP001097; Comas et al., Nature Genetics 2012; doi:10.1038/ng.1045	default	110	1446.60	76	5220181	lineage 4	[]		1	Lineage 4
X712_RIFr_SRR023452_1.fastq	X712_RIFr	PE	SRP001097; Comas et al., Nature Genetics 2012; doi:10.1038/ng.1045	default	152	3045.32	76	10973572	lineage 4	[u'Rifampicin resistance (compensatory)::SNP3877949TC=rpoA.T187A', u'Rifampicin resistance (RRDR) [761155CT=rpoB.S450L]']		1	Lineage 4
X724_RIFr_SRR026445_1.fastq	X724_RIFr	PE	SRP001097; Comas et al., Nature Genetics 2012; doi:10.1038/ng.1045	default	315	5243.01	76	19080161	lineage 4	[u'Rifampicin resistance (compensatory)::SNP764822GA=rpoC.D485N', u'Rifampicin resistance (RRDR) [761155CT=rpoB.S450L]']		1	Lineage 4
X791_RIFs_SRR023477_1.fastq	X791_RIFs	PE	SRP001097; Comas et al., Nature Genetics 2012; doi:10.1038/ng.1045	default	262	4735.38	76	17265821	lineage 2/beijing sublineage	[u'Streptomycin resistance::SNP781687AG=rpsL.K43R', u'Isoniazid resistance [2155168CG=katG.S315T]']		1	Lineage 2
X792_RIFr_SRR026442_1.fastq	X792_RIFr	PE	SRP001097; Comas et al., Nature Genetics 2012; doi:10.1038/ng.1045	default	282	5388.81	76	19610383	lineage 2/beijing sublineage	[u'Streptomycin resistance::SNP781687AG=rpsL.K43R', u'Ethambutol resistance::SNP4247431GC=embB.M306I', u'Isoniazid resistance [2155168CG=katG.S315T]', u'Rifampicin resistance (RRDR) [761155CT=rpoB.S450L]']		1	Lineage 2
X801_RIFs_SRR023476_1.fastq	X801_RIFs	PE	SRP001097; Comas et al., Nature Genetics 2012; doi:10.1038/ng.1045	default	308	6207.94	76	22611742	lineage 4	[u'Isoniazid resistance::SNP1673432TC=?', u'Isoniazid resistance [2155168CG=katG.S315T]']		1	Lineage 4
X802_RIFr_SRR026443_1.fastq	X802_RIFr	PE	SRP001097; Comas et al., Nature Genetics 2012; doi:10.1038/ng.1045	default	307	5374.05	76	19554176	lineage 4	[u'Isoniazid resistance::SNP1673432TC=?', u'Isoniazid resistance [2155168CG=katG.S315T]', u'Rifampicin resistance (RRDR) [761140AG=rpoB.H445R]']		1	Lineage 4
X821_RIFs_SRR029823_1.fastq	X821_RIFs	PE	SRP001097; Comas et al., Nature Genetics 2012; doi:10.1038/ng.1045	default	237	4848.39	76	17677556	lineage 4	[u'Isoniazid resistance::SNP1673425CT=?', u'Streptomycin resistance::SNP781687AG=rpsL.K43R', u'Rifampicin resistance (RRDR) [761090CA=rpoB.S428R 761112CA=rpoB.Q436K]']		1	Lineage 4
X822_RIFr_SRR023475_1.fastq	X822_RIFr	PE	SRP001097; Comas et al., Nature Genetics 2012; doi:10.1038/ng.1045	default	295	6241.59	76	22733396	lineage 4	[u'Isoniazid resistance::SNP1673425CT=?', u'Streptomycin resistance::SNP781687AG=rpsL.K43R', u'Rifampicin resistance (RRDR) [761139CT=rpoB.H445Y]']		1	Lineage 4
X851_RIFs_SRR023484_1.fastq	X851_RIFs	PE	SRP001097; Comas et al., Nature Genetics 2012; doi:10.1038/ng.1045	default	299	4721.05	76	17189294	lineage 4	[u'Ethambutol resistance::SNP4247431GA=embB.M306I', u'Isoniazid resistance [2155167GT=katG.S315R 2155168CG=katG.S315T]']		1	Lineage 4
X852_RIFr_SRR023485_1.fastq	X852_RIFr	PE	SRP001097; Comas et al., Nature Genetics 2012; doi:10.1038/ng.1045	default	292	4492.58	76	16361252	lineage 4	[u'Rifampicin resistance (compensatory)::SNP3877949TG=rpoA.T187P', u'Ethambutol resistance::SNP4247431GA=embB.M306I', u'Isoniazid resistance [2155167GT=katG.S315R 2155168CG=katG.S315T]', u'Rifampicin resistance (RRDR) [761155CT=rpoB.S450L]']		1	Lineage 4
SRR023950.fastq	SRR023950	SE	SRP001127; Farhat et al., Nature Genetics 2013; doi:10.1038/ng.2775	-Q 3	190	4423.89	51	13579792	lineage 4	[u'Streptomycin resistance::SNP781822AC=rpsL.K88T', u'Rifampicin resistance (RRDR) [761155CT=rpoB.S450L]']		1	Lineage 4				FastQC plot shows low quality
SRR023955.fastq	SRR023955	SE	SRP001127; Farhat et al., Nature Genetics 2013; doi:10.1038/ng.2775	-Q 4	59	1664.52	36	7345770	lineage 4	[]		1	Lineage 4				FastQC plot shows low quality
SRR023961.fastq	SRR023961	SE	SRP001127; Farhat et al., Nature Genetics 2013; doi:10.1038/ng.2775	default	23	354.56	36	1572602	lineage 4 -- low coverage (median below 10x)	[u'Isoniazid resistance [2155168CG=katG.S315T]', u'Rifampicin resistance (RRDR) [761110AT=rpoB.D435V]', u'remark: low coverage (RRDR below 10x)']		1	Lineage 4				Filesize low
SRR023962.fastq	SRR023962	SE	SRP001127; Farhat et al., Nature Genetics 2013; doi:10.1038/ng.2775	default	16	303.88	36	1349487	lineage 4 -- low coverage (median below 10x)	[u'Isoniazid resistance [2155168CG=katG.S315T]', u'Rifampicin resistance (RRDR) [761110AT=rpoB.D435V]', u'remark: low coverage (RRDR below 10x)']		1	Lineage 4				Filesize low
SRR023963.fastq	SRR023963	SE	SRP001127; Farhat et al., Nature Genetics 2013; doi:10.1038/ng.2775	default	28	486.36	36	2153704	lineage 4	[u'Isoniazid resistance::SNP1673425CT=?', u'Ethambutol resistance::SNP4247730GC=embB.G406A', u'Rifampicin resistance (RRDR) [761155CT=rpoB.S450L]', u'remark: low coverage (RRDR below 10x)']		1	Lineage 4				Filesize low
SRR023964.fastq	SRR023964	SE	SRP001127; Farhat et al., Nature Genetics 2013; doi:10.1038/ng.2775	default	55	1194.36	36	5274516	lineage 4	[u'Isoniazid resistance::SNP1673425CT=?', u'Rifampicin resistance (RRDR) [761161TC=rpoB.L452P]']		1	Lineage 4
SRR023971.fastq	SRR023971	SE	SRP001127; Farhat et al., Nature Genetics 2013; doi:10.1038/ng.2775	default	30	897.02	36	4154543	lineage 2/beijing sublineage	[u'Isoniazid resistance::SNP1673425CT=?', u'Streptomycin resistance::SNP781687AG=rpsL.K43R', u'Ethambutol resistance::SNP4247429AG=embB.M306V', u'Isoniazid resistance [2155168CG=katG.S315T]', u'Rifampicin resistance (RRDR) [761110AT=rpoB.D435V]']		1	Lineage 2
SRR023972.fastq	SRR023972	SE	SRP001127; Farhat et al., Nature Genetics 2013; doi:10.1038/ng.2775	default	35	864.69	36	4004654	lineage 2/beijing sublineage	[u'Isoniazid resistance::SNP1673425CT=?', u'Streptomycin resistance::SNP781687AG=rpsL.K43R', u'Streptomycin resistance::SNP1472362CT=rrs.R173C', u'Isoniazid resistance [2155168CG=katG.S315T]', u'Rifampicin resistance (RRDR) [761095TC=rpoB.L430P]']		1	Lineage 2
SRR024052.fastq	SRR024052	SE	SRP001127; Farhat et al., Nature Genetics 2013; doi:10.1038/ng.2775	default	186	4112.21	76	14792302	lineage 4	[u'Streptomycin resistance::SNP781687AG=rpsL.K43R', u'Rifampicin resistance (RRDR) [761155CT=rpoB.S450L]']		1	Lineage 4
SRR024054.fastq	SRR024054	SE	SRP001127; Farhat et al., Nature Genetics 2013; doi:10.1038/ng.2775	default	136	3981.98	51	15429151	lineage 4	[]		1	Lineage 4
SRR024055.fastq	SRR024055	SE	SRP001127; Farhat et al., Nature Genetics 2013; doi:10.1038/ng.2775	default	149	3709.81	51	14380984	lineage 4	[u'Streptomycin resistance::SNP781687AG=rpsL.K43R', u'Rifampicin resistance (RRDR) [761155CT=rpoB.S450L]']		1	Lineage 4
SRR024056.fastq	SRR024056	SE	SRP001127; Farhat et al., Nature Genetics 2013; doi:10.1038/ng.2775	default	143	3850.09	51	14920281	lineage 4	[u'Rifampicin resistance (RRDR) [761155CT=rpoB.S450L]']		1	Lineage 4
SRR024067.fastq	SRR024067	SE	SRP001127; Farhat et al., Nature Genetics 2013; doi:10.1038/ng.2775	default	24	419.61	36	1859516	lineage 4	[u'Isoniazid resistance::SNP1673425CT=?', u'Rifampicin resistance (RRDR) [761155CT=rpoB.S450L]']		1	Lineage 4
SRR024068.fastq	SRR024068	SE	SRP001127; Farhat et al., Nature Genetics 2013; doi:10.1038/ng.2775	default	23	383.32	36	1699698	lineage 4 -- low coverage (median below 10x)	[u'Streptomycin resistance::SNP1473246AG=rrs.S467S', u'Ethambutol resistance::SNP4247429AG=embB.M306V', u'Isoniazid resistance [2155168CG=katG.S315T]', u'Rifampicin resistance (RRDR) [761156GC=rpoB.S450S 761155CT=rpoB.S450L]', u'remark: low coverage (RRDR below 10x)']		1	Lineage 4				Filesize low
SRR024069.fastq	SRR024069	SE	SRP001127; Farhat et al., Nature Genetics 2013; doi:10.1038/ng.2775	default	20	344.68	36	1529273	lineage 4 -- low coverage (median below 10x)	[u'Isoniazid resistance::SNP1673425CT=?', u'Ethambutol resistance::SNP4247429AG=embB.M306V', u'Rifampicin resistance (RRDR) [761155CT=rpoB.S450L]', u'remark: low coverage (RRDR below 10x)']		1	Lineage 4				Filesize low
SRR024070.fastq	SRR024070	SE	SRP001127; Farhat et al., Nature Genetics 2013; doi:10.1038/ng.2775	default	22	370.27	36	1641886	lineage 4 -- low coverage (median below 10x)	[u'Ethambutol resistance::SNP4247431GA=embB.M306I', u'Isoniazid resistance [2155168CG=katG.S315T]', u'Rifampicin resistance (RRDR) [761140AT=rpoB.H445L]', u'remark: low coverage (RRDR below 10x)']		1	Lineage 4				Filesize low
SRR024071.fastq	SRR024071	SE	SRP001127; Farhat et al., Nature Genetics 2013; doi:10.1038/ng.2775	default	62	1324.60	36	5848749	lineage 2/beijing sublineage	[u'Streptomycin resistance::SNP781687AG=rpsL.K43R', u'Streptomycin resistance::SNP1473246AG=rrs.S467S', u'Ethambutol resistance::SNP4247429AG=embB.M306V', u'Isoniazid resistance [2155168CG=katG.S315T]', u'Rifampicin resistance (RRDR) [761110AT=rpoB.D435V]']		1	Lineage 2
SRR024072.fastq	SRR024072	SE	SRP001127; Farhat et al., Nature Genetics 2013; doi:10.1038/ng.2775	default	54	1051.33	36	4644102	lineage 2/beijing sublineage	[u'Streptomycin resistance::SNP781687AG=rpsL.K43R', u'Streptomycin resistance::SNP1473246AG=rrs.S467S', u'Ethambutol resistance::SNP4247429AG=embB.M306V', u'Isoniazid resistance [2155168CG=katG.S315T]', u'Rifampicin resistance (RRDR) [761109GT=rpoB.D435Y]', u'Fluoroquinolones resistance (QRDR) [7570CT=gyrA.A90V 7582AC=gyrA.D94A]']		1	Lineage 2
SRR024073.fastq	SRR024073	SE	SRP001127; Farhat et al., Nature Genetics 2013; doi:10.1038/ng.2775	default	60	1339.22	36	5912959	lineage 4	[u'Isoniazid resistance [2155168CG=katG.S315T]', u'Rifampicin resistance (RRDR) [761155CT=rpoB.S450L]']		1	Lineage 4
SRR024074.fastq	SRR024074	SE	SRP001127; Farhat et al., Nature Genetics 2013; doi:10.1038/ng.2775	default	55	1113.84	36	4919768	lineage 4	[]		1	Lineage 4
SRR024077.fastq	SRR024077	SE	SRP001127; Farhat et al., Nature Genetics 2013; doi:10.1038/ng.2775	-Q 5	13	685.90	36	3038095	lineage 4 -- low coverage (median below 10x)	[u'Isoniazid resistance [2155169TG=katG.S315R]', u'Rifampicin resistance (RRDR) [761133TG=rpoB.L443V]', u'remark: low coverage (RRDR below 10x)']		1	Lineage 4				FastQC plot shows low quality
SRR024089.fastq	SRR024089	SE	SRP001127; Farhat et al., Nature Genetics 2013; doi:10.1038/ng.2775	default	34	814.41	36	3772767	lineage 2/beijing sublineage	[u'Rifampicin resistance (compensatory)::SNP764817TG=rpoC.V483G', u'Streptomycin resistance::SNP781687AG=rpsL.K43R', u'Streptomycin resistance::SNP1473246AG=rrs.S467S', u'Ethambutol resistance::SNP4247431GA=embB.M306I', u'Isoniazid resistance [2155168CG=katG.S315T]', u'Rifampicin resistance (RRDR) [761155CT=rpoB.S450L]']		1	Lineage 2
SRR024093.fastq	SRR024093	SE	SRP001127; Farhat et al., Nature Genetics 2013; doi:10.1038/ng.2775	default	34	719.83	36	3335343	lineage 2/beijing sublineage	[u'Rifampicin resistance (compensatory)::SNP765462AG=rpoC.N698S', u'Streptomycin resistance::SNP781687AG=rpsL.K43R', u'Ethambutol resistance::SNP4247429AG=embB.M306V', u'Isoniazid resistance [2155168CG=katG.S315T]', u'Rifampicin resistance (RRDR) [761155CT=rpoB.S450L]', u'Fluoroquinolones resistance (QRDR) [7582AC=gyrA.D94A]']		1	Lineage 2
SRR024094.fastq	SRR024094	SE	SRP001127; Farhat et al., Nature Genetics 2013; doi:10.1038/ng.2775	default	221	6090.95	76	22188266	lineage 4	[u'Streptomycin resistance::SNP1473246AG=rrs.S467S']		1	Lineage 4
SRR030020.fastq	SRR030020	SE	SRP001127; Farhat et al., Nature Genetics 2013; doi:10.1038/ng.2775	default	22	367.89	36	1709719	lineage 4	[]		1	Lineage 4
SRR475257_1.fastq	SRR475257	SE	SRP001127; Farhat et al., Nature Genetics 2013; doi:10.1038/ng.2775	default	906	11174.12	76	40214453	lineage 2/beijing sublineage	[u'Streptomycin resistance::SNP781687AG=rpsL.K43R', u'Streptomycin resistance::SNP1473246AG=rrs.S467S', u'Ethambutol resistance::SNP4247429AG=embB.M306V', u'Isoniazid resistance [2155167GT=katG.S315R 2155168CG=katG.S315T]', u'Rifampicin resistance (RRDR) [761139CT=rpoB.H445Y]']		1	Lineage 2
SRR849475_1.fastq	SRR849475	PE	SRP001127; Farhat et al., Nature Genetics 2013; doi:10.1038/ng.2775	default	684	8654.71	101	30630808	lineage 2/beijing sublineage	[u'Streptomycin resistance::SNP781687AG=rpsL.K43R', u'Ethambutol resistance::SNP4247429AG=embB.M306V', u'Isoniazid resistance [2155168CG=katG.S315T]', u'Rifampicin resistance (RRDR) [761155CT=rpoB.S450L]']		1	Lineage 2
SRR857300_1.fastq	SRR857300	PE	SRP001127; Farhat et al., Nature Genetics 2013; doi:10.1038/ng.2775	default	77	899.68	44	5512948	lineage 4	[u'Isoniazid resistance::SNP1673432TA=?', u'Ethambutol resistance::SNP4247429AG=embB.M306V', u'Isoniazid resistance [2155168CG=katG.S315T]', u'Rifampicin resistance (RRDR) [761109GT=rpoB.D435Y]']		1	Lineage 4
SRR857917.fastq	SRR857917	SE	SRP001127; Farhat et al., Nature Genetics 2013; doi:10.1038/ng.2775	default	22	1094.98	36	5067850	? -- low coverage (median below 10x)	[u'remark: low coverage (RRDR below 10x)']		1	Lineage 4				FastQC plot shows low quality
MTB_KZN_SRR024359.fastq	MTB_KZN_SRR024359	SE	SRP001137	-Q 5	27	751.35	36	3480662	lineage 4	[u'Isoniazid resistance::SNP1673432TA=?', u'Streptomycin resistance::SNP1473246AG=rrs.S467S', u'Ethambutol resistance::SNP4247429AG=embB.M306V', u'Isoniazid resistance [2155168CG=katG.S315T]', u'Rifampicin resistance (RRDR) [761161TC=rpoB.L452P 761110AG=rpoB.D435G]', u'Fluoroquinolones resistance (QRDR) [7570CT=gyrA.A90V]', u'remark: low coverage (RRDR below 10x)']		1	Lineage 4				FastQC plot shows low quality
MTB_KZN_SRR024360.fastq	MTB_KZN_SRR024360	SE	SRP001137	-Q 3	22	484.66	36	2248986	lineage 4 -- low coverage (median below 10x)	[u'Isoniazid resistance::SNP1673432TA=?', u'Streptomycin resistance::SNP1473246AG=rrs.S467S', u'Isoniazid resistance [2155168CG=katG.S315T]', u'Rifampicin resistance (RRDR) [761097AC=rpoB.S431R]', u'Fluoroquinolones resistance (QRDR) [7570CT=gyrA.A90V]', u'remark: low coverage (RRDR below 10x)']		1	Lineage 4				FastQC plot shows low quality
MTB_KZN_SRR024361.fastq	MTB_KZN_SRR024361	SE	SRP001137	-Q 3	23	516.12	36	2394365	lineage 4 -- low coverage (median below 10x)	[u'Streptomycin resistance::SNP1473246AG=rrs.S467S', u'Ethambutol resistance::SNP4247429AG=embB.M306V', u'Rifampicin resistance (RRDR) [761110AG=rpoB.D435G 761152TC=rpoB.L449P]', u'Fluoroquinolones resistance (QRDR) [7570CT=gyrA.A90V]', u'remark: low coverage (RRDR below 10x)']		1	Lineage 4				FastQC plot shows low quality
